# Supplementary material for: GDF9His209GlnfsTer6/S428T and GDF9Q321X/S428T bi-allelic variants caused female subfertility with defective follicle enlargement
Source: Cell Commun Signal. 2024 Apr 20;22:235. doi: 10.1186/s12964-024-01616-8 (PMC11031944; doi:10.1186/s12964-024-01616-8)
Supplement: Supplementary file 11 — Additional file 11: Table S4. Enrichment analysis of GO-BP (Gene Ontology-Biological Process) using GSEA method. [file 12964_2024_1616_MOESM11_ESM.xlsx]

## Sheet: Table S1
Table S4 Enrichment analysis of GO-BP (Gene Ontology-Biological Process) using GSEA method. Normalized enrichment score (NES)>0 represent pathways up-regulated in Gdf9Q308X/S415T mice. NES<0 represent terms/pathways down-regulated in Gdf9Q308X/S415T mice. p.adjust,adjusted P value.
pathways	setSize	enrichmentScore	NES	pvalue	p.adjust	qvalues	rank	leading_edge	core_enrichment
GLYCOLYTIC_PROCESS_THROUGH_GLUCOSE_6_PHOSPHATE	20	-0.771951	-2.19713	2.32e-05	0.00623378	0.00575819	1022	tags=60%, list=7%, signal=56%	Gpi1/Gapdh/Gale/Aldoa/Galk1/Pkm/Pfkl/Tpi1/Eno1b/Eno1/Pfkp/Pgk1
ATP_SYNTHESIS_COUPLED_ELECTRON_TRANSPORT	72	-0.587026	-2.18215	1.22e-06	0.00102394	0.00094582	3112	tags=50%, list=21%, signal=40%	Ndufc2/Cox7c/Ndufb9/Cdk1/Cox4i1/Cox5b/Cycs/Ndufb8/Snca/Ndufa8/mt-Cytb/mt-Nd1/Uqcr10/Park7/Coa6/Ndufs7/Coq7/Ndufs6/Uqcr11/Cyc1/Ndufs8/Cox8a/mt-Nd6/Sdhb/Cox5a/mt-Nd4/Ndufb6/Ccnb1/Uqcrq/Cox6a1/mt-Nd4l/mt-Co2/mt-Co3/mt-Nd3/Ndufa12/Cox4i2
PROTON_MOTIVE_FORCE_DRIVEN_ATP_SYNTHESIS	69	-0.586489	-2.17518	1.28e-06	0.00102394	0.00094582	5187	tags=80%, list=35%, signal=52%	Atp5j/Atp5g3/Ndufs5/Atp5pb/Sdhd/Ndufs2/Stoml2/Ndufv3/Ndufa3/Ndufa9/Atp5b/Atp5h/Atp5o/Ndufa6/Sdhc/Ndufb3/Atp5d/Ndufb1/mt-Nd5/mt-Nd2/Ndufa10/Ndufb11/Ndufc2/Ndufb9/Dnajc30/Ndufa5/Atp5j2/Ndufb8/Ndufb5/mt-Atp8/Ndufb2/Ndufa8/mt-Nd1/Atp5e/Ndufs7/Ndufc1/Ndufs6/Ndufs8/mt-Nd6/Sdhb/Atp5k/Ndufb7/mt-Nd4/Ndufb6/Ndufa2/Atp5g1/Ndufs4/Ndufa13/Ndufa1/Ndufb4/mt-Nd4l/Ndufa11/mt-Atp6/mt-Nd3/Ndufa12
OXIDATIVE_PHOSPHORYLATION	135	-0.526835	-2.17098	1.4e-08	6.73e-05	6.22e-05	4253	tags=59%, list=29%, signal=43%	Atp5b/Macroh2a1/Mtch2/Atp5h/Atp5o/Ndufa6/Vcp/1700066M21Rik/Sdhc/Ndufb3/Atp5d/Ndufb1/mt-Nd5/mt-Nd2/Uqcrc1/mt-Co1/Ndufa10/Ndufb11/Ndufc2/Cox7c/Ndufb9/Dnajc30/Ndufa5/Fxn/Cdk1/Cox4i1/Cox5b/Cycs/Atp5j2/Ndufb8/Snca/Ndufb5/mt-Atp8/Ndufb2/Ndufa8/mt-Cytb/Ppif/mt-Nd1/Uqcr10/Park7/Atp5e/Coa6/Ndufs7/Ndufc1/Coq7/Ndufs6/Uqcr11/Cyc1/Ndufs8/Cox8a/mt-Nd6/Actn3/Sdhb/Atp5k/Ndufb7/Gadd45gip1/Cox5a/mt-Nd4/Uqcc2/Ndufb…
AEROBIC_ELECTRON_TRANSPORT_CHAIN	59	-0.600089	-2.16919	3.28e-06	0.00201006	0.0018567	4091	tags=58%, list=28%, signal=42%	Sdhc/mt-Nd5/mt-Nd2/Uqcrc1/mt-Co1/Ndufa10/Ndufc2/Cox7c/Ndufb9/Cox4i1/Cox5b/Cycs/Ndufb8/Ndufa8/mt-Cytb/mt-Nd1/Uqcr10/Park7/Ndufs7/Ndufs6/Uqcr11/Cyc1/Ndufs8/Cox8a/mt-Nd6/Sdhb/Cox5a/mt-Nd4/Ndufb6/Uqcrq/Cox6a1/mt-Co3/mt-Nd3/Cox4i2
STEROL_BIOSYNTHETIC_PROCESS	48	-0.624455	-2.16205	1.63e-05	0.00622282	0.00574806	2881	tags=60%, list=19%, signal=49%	Mvd/Hmgcr/Insig1/Cyp51/Fdps/Sqle/Apoe/Pmvk/Msmo1/Srebf2/Erlin1/Nsdhl/Por/Erg28/Ch25h/Apoa1/Lpcat3/Dhcr7/Tm7sf2/Fdft1/Scap/Srebf1/Abcg4/Ebp/Dhcr24/Gm12248/Mvk/Aqp8/Cftr
HEXOSE_CATABOLIC_PROCESS	36	-0.655178	-2.13869	4.33e-05	0.0086753	0.00801343	1860	tags=47%, list=13%, signal=41%	Tkfc/Actn3/Gpi1/Tigar/Gapdh/Gale/Aldoa/Aldh1a7/Galk1/Pkm/Pfkl/Tpi1/Eno1b/Eno1/Pfkp/Pgk1/Ldha
CHAPERONE_MEDIATED_PROTEIN_FOLDING	60	-0.585645	-2.1168	5.67e-06	0.00302751	0.00279653	3969	tags=58%, list=27%, signal=43%	Tcp1/H2-DMb2/Fkbp5/Cct6a/Cct7/Dnajb2/Hspa8/Dnajb12/Hspa14/Cct3/Sdf2/Hspb6/Hsph1/Ptges3/Unc45a/Sgta/Hspe1/Bag1/Ero1a/Dnajb1/Tor1b/Hspa5/Hspa2/Tor2a/Clu/Pdia4/Tor1a/Fkbp11/Fkbp2/Dnajb13/Hspa1b/Unc45b/Hspb1/Hspa1a/Sdf2l1
MONOSACCHARIDE_CATABOLIC_PROCESS	43	-0.617155	-2.08076	5.01e-05	0.00964672	0.00891074	1860	tags=40%, list=13%, signal=35%	Tkfc/Actn3/Gpi1/Tigar/Gapdh/Gale/Aldoa/Aldh1a7/Galk1/Pkm/Pfkl/Tpi1/Eno1b/Eno1/Pfkp/Pgk1/Ldha
GLUCOSE_CATABOLIC_PROCESS	24	-0.693981	-2.07512	0.000133874	0.0201188	0.0185838	1815	tags=54%, list=12%, signal=48%	Actn3/Gpi1/Tigar/Gapdh/Aldoa/Pkm/Pfkl/Tpi1/Eno1b/Eno1/Pfkp/Pgk1/Ldha
DNA_REPLICATION_INITIATION	29	-0.664366	-2.07403	0.000218437	0.0234843	0.0216926	2964	tags=59%, list=20%, signal=47%	Wrnip1/Gins3/Ticrr/Ccne2/Prim2/Pola2/Mcm4/Mcm6/Cdt1/Cdc6/Mcm7/Mcm10/Mcm2/Mcm5/Mcm3/Cdc45/Ccne1
ESTABLISHMENT_OF_PLANAR_POLARITY_OF_EMBRYONIC_EPITHELIUM	16	-0.76686	-2.07021	0.000172516	0.0226514	0.0209233	314	tags=19%, list=2%, signal=18%	Cthrc1/Grhl3/Sfrp2
REGULATION_OF_CHOLESTEROL_METABOLIC_PROCESS	31	-0.651702	-2.06431	0.000153333	0.0216876	0.020033	2729	tags=55%, list=18%, signal=45%	Ephx2/Fdps/Apoe/Srebf2/Erlin1/Por/Apoa1/Thrb/Lpcat3/Dhcr7/Lmf1/Scap/Srebf1/Abcg4/Ldlr/Dgat2/Aqp8
NADH_DEHYDROGENASE_COMPLEX_ASSEMBLY	59	-0.571	-2.06404	2.11e-05	0.00623378	0.00575819	4455	tags=68%, list=30%, signal=48%	Ndufa3/Ndufa9/Ndufa6/Ndufb3/Ndufb1/Bcs1l/mt-Nd5/mt-Nd2/Ndufaf7/Ndufa10/Ndufb11/Tmem126a/Ndufc2/Ndufb9/Ndufa5/Ndufb8/Ndufb5/Ndufaf2/Ndufb2/Ndufaf4/Ndufa8/mt-Nd1/Ndufaf3/Ndufs7/Ndufc1/Ndufs6/Ndufs8/mt-Nd6/Ndufb7/mt-Nd4/Ndufaf6/Ndufb6/Ndufa2/Ndufs4/Ndufa13/Ndufaf8/Ndufa1/Ndufb4/Ndufa11/Ndufa12
ESTABLISHMENT_OF_PLANAR_POLARITY_INVOLVED_IN_NEURAL_TUBE_CLOSURE	15	-0.777299	-2.04968	0.000252976	0.0248278	0.0229336	314	tags=20%, list=2%, signal=20%	Cthrc1/Grhl3/Sfrp2
DNA_TEMPLATED_DNA_REPLICATION	141	-0.492148	-2.0467	1.89e-07	0.000454556	0.000419877	2964	tags=40%, list=20%, signal=32%	Wrnip1/Pole/Rrm1/Pole3/Gins3/Dscc1/Wdhd1/Dna2/Fam111a/Timeless/Lig1/Blm/E2f7/Ticrr/Wdr18/Brca1/Ccne2/Pole4/Prim2/Atad5/Pola2/Mcm4/Mcm6/Pold2/Rfc2/Cenpx/Tonsl/Polq/Pcna/Rfc5/Recql4/Gins1/Cdt1/Cdc6/Mcm7/Pold1/Mcm10/Tipin/Chtf18/Alyref/Mcm2/Eme1/Cenps/Alyref2/Fbxo5/Mcm5/Pole2/Rfc4/Rad51/Mcm3/Gins2/Cdc45/E2f8/Ccne1/Endog/Aicda
GLYCOLYTIC_PROCESS_THROUGH_FRUCTOSE_6_PHOSPHATE	26	-0.670292	-2.04314	0.000189375	0.0226514	0.0209233	1022	tags=42%, list=7%, signal=39%	Gapdh/Gale/Aldoa/Galk1/Pkm/Pfkl/Tpi1/Eno1b/Eno1/Pfkp/Pgk1
REGULATION_OF_DNA_TEMPLATED_DNA_REPLICATION	52	-0.576377	-2.03922	6.65e-05	0.0114187	0.0105476	2964	tags=50%, list=20%, signal=40%	Wrnip1/Gins3/Dscc1/Timeless/Blm/E2f7/Ticrr/Mcm4/Mcm6/Rfc2/Pcna/Rfc5/Gins1/Cdt1/Mcm7/Tipin/Chtf18/Mcm2/Fbxo5/Mcm5/Rfc4/Mcm3/Gins2/E2f8/Endog/Aicda
STEROL_METABOLIC_PROCESS	114	-0.50328	-2.02371	1.15e-06	0.00102394	0.00094582	2729	tags=44%, list=18%, signal=36%	Ephx2/Hmgcr/Insig1/Gba/Cyp51/Fdps/Sqle/Npc2/Apoe/Pmvk/Msmo1/Srebf2/Fdx1/Erlin1/Nsdhl/Cln8/Por/Fdxr/Erg28/Ch25h/Apoa1/Scarb1/Thrb/Lcat/Lpcat3/Dhcr7/Smpd1/Lmf1/Tm7sf2/Lrp5/Fdft1/Tsku/Scap/Srebf1/Abcg4/Ebp/Ldlr/Dhcr24/Gm12248/Cyp11b1/Ebpl/Angptl3/Mvk/Cebpa/Apoc1/Pcsk9/Apoa4/Dgat2/Aqp8/Cftr
REGULATION_OF_CHOLESTEROL_BIOSYNTHETIC_PROCESS	17	-0.737243	-2.0234	0.000221805	0.0234843	0.0216926	2578	tags=65%, list=17%, signal=53%	Fdps/Apoe/Srebf2/Erlin1/Por/Lpcat3/Dhcr7/Scap/Srebf1/Abcg4/Aqp8
NEGATIVE_REGULATION_OF_BMP_SIGNALING_PATHWAY	42	-0.590984	-1.99428	0.000139658	0.0203519	0.0187992	1118	tags=31%, list=8%, signal=29%	Smad6/Tmem53/Grem2/Chrd/Pparg/Smad7/Bmper/Fstl3/Htra1/Lrp2/Grem1/Tnfaip6/Sfrp2
PHOSPHATE_ION_HOMEOSTASIS	11	-0.821676	-1.96733	0.000174556	0.0226514	0.0209233	1198	tags=64%, list=8%, signal=59%	Rnls/Enpp3/Alpl/Slc9a3r1/Gcm2/Fgfr4/Spp1
AEROBIC_RESPIRATION	176	-0.458785	-1.95347	4.79e-07	0.000767953	0.000709364	4253	tags=52%, list=29%, signal=37%	Atp5b/Macroh2a1/Mtch2/Atp5h/Atp5o/Ndufa6/Vcp/1700066M21Rik/Sdhc/Ndufb3/Atp5d/Ndufb1/mt-Nd5/mt-Nd2/Arl2/Uqcrc1/mt-Co1/Mdh1/Ndufa10/Ndufb11/Mdh2/Ndufc2/Idh3a/Cox7c/Ndufb9/Idh1/Dnajc30/Ndufa5/Fxn/Cdk1/Cox4i1/Cox5b/Cycs/Atp5j2/Ndufb8/Snca/Ndufb5/mt-Atp8/Ndufb2/Ndufa8/mt-Cytb/Ppif/Bloc1s1/mt-Nd1/Uqcr10/Park7/Atp5e/Coa6/Ndufs7/Ndufc1/Coq7/Ndufs6/Uqcr11/Cyc1/Ndufs8/Cox10/Cox8a/mt-Nd6/Actn3/Sdhb/Atp5k/Tr…
LOW_DENSITY_LIPOPROTEIN_PARTICLE_CLEARANCE	18	-0.70011	-1.93782	0.000701401	0.0469969	0.0434114	2455	tags=56%, list=17%, signal=46%	Ehd1/Anxa2/Scarb1/Cd36/Cnpy2/Ldlr/Trem2/Nr1h4/Pcsk9/Dgat2
CHAPERONE_COFACTOR_DEPENDENT_PROTEIN_REFOLDING	32	-0.605224	-1.92306	0.000630334	0.0452881	0.0418329	3321	tags=59%, list=22%, signal=46%	Hspa8/Dnajb12/Hspa14/Sdf2/Hsph1/Ptges3/Hspe1/Bag1/Ero1a/Dnajb1/Tor1b/Hspa5/Hspa2/Tor2a/Tor1a/Dnajb13/Hspa1b/Hspa1a/Sdf2l1
REGULATION_OF_PLASMA_LIPOPROTEIN_PARTICLE_LEVELS	50	-0.551384	-1.92129	0.000388145	0.0321826	0.0297273	2546	tags=46%, list=17%, signal=38%	Dgat1/Ehd1/Apoe/Anxa2/Arf1/Lrpap1/Apoa1/Scarb1/Lcat/Lpcat3/Lipg/Lmf1/Abca7/Cd36/Cnpy2/Ldlr/Trem2/Nr1h4/Apoc1/Pcsk9/Apoa4/Mfsd2a/Dgat2
COLLAGEN_FIBRIL_ORGANIZATION	55	-0.533293	-1.90979	0.00042252	0.0334012	0.0308529	1469	tags=42%, list=10%, signal=38%	Crtap/Col1a1/Ext1/Plod3/Cyp1b1/P3h4/Serpinh1/Efemp2/Tnxb/Aebp1/Loxl3/Loxl2/P4ha1/P4ha2/Mmp11/Scx/Lox/Loxl1/Acan/Dpt/Zfp469/Grem1/Comp/Sfrp2
DE_NOVO_PROTEIN_FOLDING	38	-0.574988	-1.9048	0.000266869	0.0256675	0.0237092	3321	tags=53%, list=22%, signal=41%	Hspa8/Dnajb12/Hspa14/Sdf2/Hsph1/Ptges3/Chchd4/Hspe1/Bag1/Ero1a/Dnajb1/Tor1b/Hspa5/Hspa2/Tor2a/Tor1a/Dnajb13/Hspa1b/Hspa1a/Sdf2l1
MITOCHONDRIAL_RESPIRATORY_CHAIN_COMPLEX_ASSEMBLY	95	-0.486803	-1.89933	3.65e-05	0.00855444	0.00790179	4465	tags=56%, list=30%, signal=39%	Cox18/Ndufa3/Ndufa9/Cox16/Lyrm7/Ndufa6/Ndufb3/Ndufb1/Bcs1l/mt-Nd5/mt-Nd2/Ndufaf7/Pet100/Ndufa10/1810058I24Rik/Ndufb11/Cox14/Tmem126a/Oma1/Ndufc2/Ndufb9/Ndufa5/Ndufb8/Ndufb5/Ndufaf2/Ndufb2/Ndufaf4/Ndufa8/Chchd4/mt-Nd1/Ndufaf3/Immp2l/Ndufs7/Ndufc1/Ndufs6/Sdhaf1/Ndufs8/mt-Nd6/Ndufb7/mt-Nd4/Uqcc2/Ndufaf6/Ndufb6/Coa3/Ndufa2/Ndufs4/Ndufa13/Ndufaf8/Ndufa1/Ndufb4/Tmem223/Ndufa11/Ndufa12
MITOCHONDRIAL_TRANSLATION	132	-0.453944	-1.86824	1.28e-05	0.00616647	0.00569601	4879	tags=55%, list=33%, signal=37%	Trmt10c/Mrps11/Nsun4/Mrpl35/Trub2/Mrpl10/Lars2/Mrps27/Mrpl43/Gfm1/Mrpl50/Mrpl49/Mrpl39/Mrps22/Mrps14/Mrpl38/Sars2/Mrpl52/Mrps7/Mrpl16/Tufm/C1qbp/Mrpl2/Mrpl27/Qrsl1/Mrpl4/Chchd1/Mrpl51/Aars2/Mrpl48/Mrps25/Mrpl14/Mrpl13/Mrpl47/Mrps15/Gars/Mrpl15/Mrps18b/Mrps34/Mrps2/Mrps23/Mrpl34/Mrpl58/Mrpl22/Rcc1l/Mrpl20/Mrpl36/Mrpl40/Hars/Mrps24/Aurkaip1/Mrpl17/Mrpl57/Mrps21/Mrps28/Mrps26/Mrpl54/Mrps16/Mrps6/Gad…
STEROL_HOMEOSTASIS	75	-0.498223	-1.86553	0.000224637	0.0234843	0.0216926	2729	tags=47%, list=18%, signal=38%	Lpl/Il18/Xbp1/Ephx2/Insig1/Ehd1/Npc2/Lamtor1/Fabp3/Apoe/Scd1/Fabp4/Nr1h3/Srebf2/Commd9/Gpr39/Apoa1/Scarb1/Lcat/Lipg/Cd24a/Lrp5/Mexis/Tsku/Abcg4/Ldlr/Slc37a4/Tspo/Angptl3/Tmem97/Nr1h4/Pcsk9/Apoa4/Fgfr4/Dgat2
SPINDLE_CHECKPOINT_SIGNALING	49	-0.536196	-1.86035	0.000338701	0.0309476	0.0285865	2879	tags=49%, list=19%, signal=40%	Zwilch/Pcid2/Bub1b/Ndc80/Bub1/Trip13/Mad2l1/Nuf2/Incenp/Psmg2/Bub3/Cdca8/Cdc20/Aurkb/Spc25/Mtbp/Spdl1/Cdt1/Plk1/Birc5/Ccnb1/Mad2l1bp/Spc24/Aurka
ELECTRON_TRANSPORT_CHAIN	102	-0.465591	-1.83463	0.000193119	0.0226514	0.0209233	3112	tags=46%, list=21%, signal=37%	Ndufc2/Cox7c/Ndufb9/Ndufa5/Cdk1/Cox4i1/Slc25a22/Cox5b/Cycs/Ndufb8/Snca/Gba/Ndufa8/mt-Cytb/mt-Nd1/Uqcr10/Park7/Immp2l/Coa6/Ndufs7/Coq7/Ndufs6/Uqcr11/Cyc1/Fdx1/Ndufs8/Aox3/Cox8a/mt-Nd6/Por/Sdhb/Cox5a/mt-Nd4/Slc37a2/Ndufb6/Ndufs4/Slc25a13/Ccnb1/Uqcrq/Cox6a1/mt-Nd4l/Gpd1/mt-Co2/mt-Co3/mt-Nd3/Ndufa12/Cox4i2
ISOPRENOID_METABOLIC_PROCESS	59	-0.506079	-1.82936	0.000758637	0.0486438	0.0449326	2881	tags=42%, list=19%, signal=34%	Mvd/Dpm2/Dpagt1/Hmgcr/Phyh/Fdps/Dgat1/Rdh1/Pmvk/Crppa/Dhrs7/Aldh1a3/Cyp1b1/Fdft1/Rarres2/Abca4/Lrat/Aldh1a7/Dpm3/Mvk/Aldh1a2/Bco2/Crabp2/Adh1/Adh7
RESPONSE_TO_UNFOLDED_PROTEIN	111	-0.454591	-1.82596	0.000190244	0.0226514	0.0209233	3412	tags=41%, list=23%, signal=32%	Stt3b/Eif2s1/Hspa8/Hsp90aa1/Bax/Tmem129/Hspa14/Erp44/Xbp1/Hsph1/Ptpn2/Tmbim6/Atf4/Bag3/Tram1/Eif2ak3/Tmed2/Tbl2/Syvn1/Derl3/Ero1a/Ermp1/Hspa5/Stc2/Selenos/Edem2/Stub1/Atf6b/Ficd/Hspa2/Creb3l3/Abca7/Creb3/Creb3l1/Pdia6/Wfs1/Hspb8/Bok/Thbs1/Manf/Creb3l4/Hspa1b/Hspb1/Hspa1a/Thbs4/Comp
LIPID_HOMEOSTASIS	130	-0.444301	-1.82133	4.17e-05	0.0086753	0.00801343	3143	tags=39%, list=21%, signal=31%	Lpl/Sar1b/Il18/Ormdl3/Xbp1/Asgr2/Ormdl1/Ephx2/Insig1/Dgat1/Ehd1/Npc2/Lamtor1/Fabp3/Apoe/Scd1/Fabp4/Nr1h3/Srebf2/Commd9/Cln8/Gpr39/Apoa1/Scarb1/Lcat/Ormdl2/Atp13a2/Lipg/Cd24a/Lrp5/Mexis/Pold1/Surf4/Tsku/Tlcd2/Abcg4/Ldlr/Slc37a4/Tspo/Angptl3/Tlcd3a/Tmem97/Cebpa/Trem2/Rcn3/Nr1h4/Pcsk9/Apoa4/Adora1/Fgfr4/Dgat2
REGULATION_OF_ANIMAL_ORGAN_MORPHOGENESIS	89	-0.476515	-1.81153	0.000240709	0.024116	0.0222761	865	tags=19%, list=6%, signal=18%	Robo2/Cited2/Gdnf/Sox8/Sapcd2/Pdgfa/Cthrc1/Met/Cdh1/Wnt2b/Agt/Fgfr4/Wnt7b/Grem1/Grhl3/Sfrp2/Hoxd11
STEROID_METABOLIC_PROCESS	215	-0.408474	-1.78521	3.34e-06	0.00201006	0.0018567	2729	tags=36%, list=18%, signal=30%	Ephx2/Hmgcr/Insig1/Gba/Atp1a1/Cyp51/Fdps/Sqle/Dhh/Npc2/Rdh1/Apoe/H2-Ke6/Pmvk/Msmo1/Sdr42e1/Srebf2/Fdx1/Erlin1/Nsdhl/Srd5a1/Igf1/Cln8/Por/Hsd17b1/Fdxr/Erg28/Cyp19a1/Ch25h/Apoa1/Scarb1/Thrb/Lcat/Stub1/Lpcat3/Dhcr7/Smpd1/Akr1c13/Cyp1b1/Lmf1/Tm7sf2/Snai1/Lrp5/Fdft1/Tsku/Bdh1/Scap/Srebf1/Abcg4/Tecr/Srd5a2/Ebp/Stat5a/Ldlr/Slc37a4/Dhcr24/Tspo/Gm12248/Cyp11b1/Ebpl/Angptl3/Cyp17a1/Mvk/Cebpa/Nr1h4/Apoc1/Pc…
PROTEIN_FOLDING	151	-0.424438	-1.77705	6.02e-05	0.0111295	0.0102804	4068	tags=46%, list=27%, signal=33%	Dnajc3/Nudcd2/Pfdn4/Tcp1/Dnajc10/Ahsa2/Arl2/H2-DMb2/Qsox2/Fkbp5/Tbcc/Nudc/Cct6a/Cct7/Pdia5/Dnajb2/Ppie/Aip/Txndc5/Hspa8/Hsp90aa1/Dnajb12/Hspa14/Cct3/Erp44/Stip1/Sdf2/Hspb6/Hsph1/Ppib/AU015836/Hsp90b1/Ppif/Ptges3/Unc45a/Chchd4/Sgta/Hspe1/P3h1/Bag1/Ero1a/Pofut2/Ppia/Dnajb1/Mesd/Tor1b/Hspa5/Ppil1/P4hb/Stub1/Pfdn6/Calr/Hspa2/Tor2a/Clu/Pdia4/Nppc/Prdx4/Tor1a/Dnajb11/Fkbp11/Cryab/Fkbp2/Dnajb13/Hspa1b/U…
ATP_BIOSYNTHETIC_PROCESS	99	-0.450668	-1.77367	0.000380681	0.0321174	0.0296671	4253	tags=58%, list=29%, signal=41%	Atp5b/Atp5h/Atp5o/Ndufa6/Vcp/Sdhc/Ndufb3/Atp5d/Ndufb1/mt-Nd5/mt-Nd2/Nudt2/Map2k1/Ndufa10/Ndufb11/Ndufc2/Ndufb9/Dnajc30/Ndufa5/Atp5j2/Ndufb8/Ndufb5/mt-Atp8/Stat3/Ndufb2/Ndufa8/mt-Nd1/Atp5e/Ndufs7/Ndufc1/Ndufs6/Ndufs8/mt-Nd6/Sdhb/Atp5k/Ndufb7/mt-Nd4/Ndufb6/Ndufa2/Atp5g1/Ndufs4/Ndufa13/Slc25a13/Ndufa1/Ndufb4/mt-Nd4l/Ndufa11/mt-Co2/Aldoa/mt-Atp6/mt-Nd3/Ndufa12/Pkm/Trem2/Eno1b/Eno1/Ak4
NUCLEOSIDE_TRIPHOSPHATE_BIOSYNTHETIC_PROCESS	119	-0.435479	-1.76673	0.00018861	0.0226514	0.0209233	4253	tags=55%, list=29%, signal=40%	Dtymk/Atp5b/Atp5h/Atp5o/Ndufa6/Vcp/Cad/Sdhc/Ndufb3/Atp5d/Adk/Ndufb1/mt-Nd5/mt-Nd2/Nudt2/Uck2/Map2k1/Ndufa10/Ndufb11/Ndufc2/Ndufb9/Dnajc30/Ndufa5/Pnp/Atp5j2/Ndufb8/Ndufb5/mt-Atp8/Stat3/Ndufb2/Ndufa8/mt-Nd1/Impdh1/Atp5e/Ctps/Ndufs7/Ndufc1/Ndufs6/Ndufs8/mt-Nd6/Sdhb/Atp5k/Ndufb7/mt-Nd4/Ndufb6/Ndufa2/Atp5g1/Ndufs4/Ndufa13/Slc25a13/Ndufa1/Ndufb4/Nme1/mt-Nd4l/Ndufa11/mt-Co2/Ak1/Aldoa/mt-Atp6/mt-Nd3/Nduf…
RESPONSE_TO_TOPOLOGICALLY_INCORRECT_PROTEIN	133	-0.428243	-1.76516	0.000219152	0.0234843	0.0216926	3412	tags=39%, list=23%, signal=30%	Stt3b/Eif2s1/Hspa8/Hsp90aa1/Bax/Tmem129/Dnajb12/Aup1/Hspa14/Erp44/Xbp1/Hsph1/Ptpn2/Tmbim6/Atf4/Bag3/Tram1/Eif2ak3/Tmed2/Tbl2/Syvn1/Derl3/Ero1a/Ermp1/Hspa5/Stc2/Rnf126/Selenos/Edem2/Stub1/Atf6b/Ficd/Hspa2/Creb3l3/Abca7/Creb3/Creb3l1/Clu/Pdia6/Wfs1/Tor1a/Hspb8/Bok/Thbs1/Manf/Creb3l4/Hspa1b/Hspb1/Hspa1a/Sdf2l1/Thbs4/Comp
CHROMOSOME_SEPARATION	75	-0.470406	-1.76137	0.000703635	0.0469969	0.0434114	3910	tags=49%, list=26%, signal=36%	Zw10/Ppp2r1a/Ncapg2/Ttk/Kntc1/Smc2/Ncaph2/Rb1/Plscr2/Zwilch/Pcid2/Bub1b/Ncapd2/Ncaph/Ndc80/Top2a/Bub1/Trip13/Mad2l1/Nuf2/Incenp/Psmg2/Bub3/Mos/Cdca8/Cdc20/Aurkb/Spc25/Spdl1/Cdt1/Plk1/Birc5/Ccnb1/Fbxo5/Anapc11/Mad2l1bp/Spc24
ATP_METABOLIC_PROCESS	202	-0.404584	-1.75104	1.94e-05	0.00623378	0.00575819	2951	tags=39%, list=20%, signal=31%	Prkaca/Atpif1/Ndufc2/Jmjd8/Ndufb9/Dnajc30/Ndufa5/Slc25a25/Atp5j2/Ndufb8/Ndufb5/Eif6/mt-Atp8/Stat3/Ndufb2/Ndufa8/mt-Nd1/Atp5e/Atp1b1/Ddit4/Ndufs7/Ndufc1/Ndufs6/Ndufs8/Tkfc/Igf1/mt-Nd6/Actn3/Sdhb/Atp5k/Ndufb7/mt-Nd4/Gpi1/Ndufb6/Tigar/Pgam1/Fbp1/Hif1a/Ndufa2/Atp5g1/Ndufs4/Ndufa13/Slc25a13/Ndufa1/Ndufb4/Gapdh/mt-Nd4l/Ndufa11/Gpd1/mt-Co2/Enpp3/Fam20c/Gale/Ier3/Tspo/Ak1/Aldoc/Aldoa/Hk2/mt-Atp6/mt-Nd3/N…
CELL_RECOGNITION	104	-0.434304	-1.71988	0.00042368	0.0334012	0.0308529	1998	tags=28%, list=14%, signal=24%	Clec7a/Ephb2/Nedd9/Ext1/Scarb1/Ncam1/Cd81/Cd36/Robo2/Cdk5r1/Masp1/Aldoa/Fetub/Zp1/Ephb3/Astl/Hspa1b/Zp3/Izumo1r/Trem2/Adam2/C3/Megf10/Lgals3/C4b/Nrcam/Sema3a/Cntn2/Ptx3
STEROID_BIOSYNTHETIC_PROCESS	116	-0.423886	-1.71205	0.000578847	0.04405	0.0406893	3059	tags=46%, list=21%, signal=37%	H6pd/Cyp11a1/Cmtm2a/Mvd/Wnt4/Hmgcr/Insig1/Atp1a1/Cyp51/Fdps/Sqle/Dhh/Apoe/H2-Ke6/Pmvk/Msmo1/Sdr42e1/Srebf2/Fdx1/Erlin1/Nsdhl/Srd5a1/Igf1/Por/Hsd17b1/Erg28/Cyp19a1/Ch25h/Apoa1/Scarb1/Lpcat3/Dhcr7/Tm7sf2/Snai1/Fdft1/Scap/Srebf1/Abcg4/Tecr/Srd5a2/Ebp/Dhcr24/Tspo/Gm12248/Cyp11b1/Cyp17a1/Mvk/Bmp6/Fgfr4/Aqp8/Cftr/Hsd17b2/Akr1c18
NUCLEOSIDE_TRIPHOSPHATE_METABOLIC_PROCESS	243	-0.381836	-1.68685	2.07e-05	0.00623378	0.00575819	2951	tags=34%, list=20%, signal=27%	Ndufb9/Dnajc30/Ndufa5/Slc25a25/Pnp/Atp5j2/Ndufb8/Ndufb5/Eif6/mt-Atp8/Stat3/Ndufb2/Ndufa8/mt-Nd1/Impdh1/Atp5e/Ctps/Atp1b1/Ddit4/Ndufs7/Ndufc1/Ndufs6/Ndufs8/Tkfc/Igf1/mt-Nd6/Actn3/Sdhb/Atp5k/Ndufb7/mt-Nd4/Gpi1/Ndufb6/Tigar/Pgam1/Fbp1/Hif1a/Ndufa2/Ran/Atp5g1/Ndufs4/Dut/Ndufa13/Entpd7/Slc25a13/Ndufa1/Ndufb4/Nme1/Gapdh/mt-Nd4l/Ndufa11/Gpd1/mt-Co2/Enpp3/Fam20c/Gale/Ier3/Dctpp1/Tspo/Ak1/Aldoc/Aldoa/Hk2/…
REGULATION_OF_NUCLEAR_DIVISION	125	-0.411382	-1.68417	0.000398034	0.0324432	0.029968	2879	tags=39%, list=19%, signal=32%	Zwilch/Esr1/Wnt4/Fgfr2/Pcid2/Psma8/Bub1b/Bora/Rcc1/Chek1/Ndc80/Fzr1/Bub1/Trip13/Rps6ka2/Mad2l1/Nuf2/Incenp/Psmg2/Nup62/Bub3/Igf1/Npr2/Mos/Cdca8/Cdc20/Smpd3/Rad51ap1/Aurkb/Spc25/Mtbp/Calr/Tubg1/Spdl1/Cdt1/Plk1/Gpr3/Birc5/Ccnb1/Npm2/Fbxo5/Anapc11/Mad2l1bp/Ereg/Wee2/Spc24/Met/Rgcc/Pdxp
ALCOHOL_METABOLIC_PROCESS	254	-0.37859	-1.68315	6.28e-05	0.0111875	0.010334	3105	tags=34%, list=21%, signal=27%	Thtpa/Slc5a3/Idh3a/H6pd/Cyp11a1/Idh1/Pth1r/Mvd/Dpm2/Wnt4/Dpagt1/Ephx2/Hmgcr/Insig1/Snca/Gba/Cyp51/Fdps/Sqle/Npc2/Rdh1/Apoe/Itpk1/Pmvk/Park7/Plpp2/Msmo1/Srebf2/Fdx1/Dhrs7/Erlin1/Nsdhl/P2ry6/Tkfc/Cln8/Por/Fdxr/Gde1/Gch1/Ch25h/Apoa1/Scarb1/Slc37a2/Thrb/Lcat/Lpcat3/Dhcr7/Smpd1/Dhfr/Cyp1b1/Lmf1/Tm7sf2/Ptk2b/Pgp/Lrp5/Gper1/Fdft1/Tsku/Scap/Srebf1/Abcg4/Ebp/Gpd1/Ldlr/Dhcr24/Cyp11b1/Lrat/Angptl3/Pla2g4a/D…
HORMONE_METABOLIC_PROCESS	134	-0.408616	-1.68184	0.000284323	0.02681	0.0247646	2108	tags=31%, list=14%, signal=27%	Gcnt4/Fdx1/Dhrs7/Srd5a1/Ctsb/Igf1/Por/Hsd17b1/Stc2/Cyp19a1/Nr5a1/P4hb/Ace/Scarb1/Stub1/Dhcr7/Aldh1a3/Cyp1b1/Hif1a/Naglu/Chst8/Srd5a2/Selenom/Cyp11b1/Lrat/Aldh1a7/Cyp17a1/Aldh1a2/Slc16a10/Pcsk5/Bco2/Crabp2/Bmp6/Adm/Cacna1a/Adh1/Agt/Adh7/Hsd17b2/Spp1/Akr1c18/Corin
MORPHOGENESIS_OF_EMBRYONIC_EPITHELIUM	151	-0.390957	-1.63687	0.000722151	0.0475729	0.0439434	865	tags=11%, list=6%, signal=11%	Gdnf/Sox8/Sema4c/Sall4/Aldh1a2/Irx3/Cthrc1/Wnt2b/Adm/Cobl/Spint1/Lrp2/St14/Wnt7b/Grem1/Grhl3/Sfrp2
DNA_REPLICATION	257	-0.366849	-1.63563	3.91e-05	0.00855444	0.00790179	3003	tags=32%, list=20%, signal=26%	Lrwd1/Wrnip1/Dtl/Pole/Rrm1/Pole3/Gins3/Cdk1/Rpa2/Dscc1/Wdhd1/Dna2/Fam111a/Timeless/Lig1/Blm/E2f7/Nasp/Ticrr/Ruvbl1/Grwd1/Wdr18/Brca1/Hras/Ccne2/Pole4/Prim2/Atad5/Pola2/Cinp/Dtd1/Mcm4/Mcm6/Poll/Pold2/Rfc2/Cenpx/Stn1/Ccna2/Tonsl/Polq/Ruvbl2/Chaf1a/Cst3/Pcna/Rfc5/Recql4/Gins1/Pclaf/Cdt1/Chaf1b/Cdc6/Mcm7/Mcm8/Pold1/Mcm10/Tipin/Chtf18/Alyref/Mcm2/Eme1/Npm2/Cenps/Alyref2/Fbxo5/Mcm5/Pole2/Rfc4/Obi1/Ereg…
CELLULAR_RESPIRATION	227	-0.37145	-1.62701	8.25e-05	0.0136747	0.0126314	4253	tags=48%, list=29%, signal=35%	Atp5b/Macroh2a1/Mtch2/Atp5h/Atp5o/Ndufa6/Vcp/Chchd5/1700066M21Rik/Sdhc/Ndufb3/Atp5d/Etfb/Ndufb1/mt-Nd5/mt-Nd2/Oas1d/Arl2/Uqcrc1/Mtln/mt-Co1/Mdh1/Ndufa10/Ndufb11/Ifnar1/Mdh2/Bax/Prkaca/Ndufc2/Idh3a/Cox7c/Ndufb9/Idh1/Dnajc30/Ndufa5/Fxn/Slc25a25/Cdk1/Cox4i1/Slc25a22/Cox5b/Cycs/Atp5j2/Ndufb8/Snca/Ndufb5/Gba/mt-Atp8/Ndufb2/Ndufa8/mt-Cytb/Ppif/Bloc1s1/Chchd4/mt-Nd1/Uqcr10/Park7/Atp5e/Immp2l/Coa6/Ndufs7…
ORGANIC_HYDROXY_COMPOUND_METABOLIC_PROCESS	375	-0.344178	-1.59853	1.53e-05	0.00622282	0.00574806	2270	tags=25%, list=15%, signal=22%	Itpk1/Pmvk/Park7/Plpp2/Msmo1/Gcnt4/Srebf2/Fdx1/Dhrs7/Erlin1/Nsdhl/P2ry6/Ctsb/Tkfc/Cln8/Por/Hsd17b1/Fdxr/Actn3/Erg28/Cyp19a1/Gde1/Gch1/Ch25h/Apoa1/Scarb1/Slc37a2/Thrb/Lcat/Tigar/Lpcat3/Dhcr7/Smpd1/Dhfr/Cyp1b1/Lmf1/Hif1a/Tm7sf2/Ptk2b/Pgp/Snai1/Lrp5/Ndufs4/Gper1/Fdft1/Rnls/Rab38/Tsku/Scap/Srebf1/Abcg4/Srd5a2/Ebp/Gpd1/Ly6e/Ldlr/Slc37a4/Dhcr24/Pnpo/Gm12248/Cyp11b1/Alpl/Lrat/Ebpl/Angptl3/Pla2g4a/Dpm3/A…
RESPONSE_TO_ENDOPLASMIC_RETICULUM_STRESS	233	-0.359073	-1.57657	0.000632343	0.0452881	0.0418329	3422	tags=34%, list=23%, signal=27%	Nr1h2/Selenok/Stt3b/Flot1/Eif2s1/Eif2b5/Bax/Trp53/Tmem129/Ube2k/Dnajb12/Aup1/Erp44/Usp13/Ubqln2/Xbp1/Get4/Ptpn2/Tmbim6/Ube2g2/Bcap31/Atf4/Sel1l/Eif2ak3/Rnf121/Tmed2/Tmub1/Hsp90b1/Hyou1/Sgta/Tbl2/Park7/Trim13/Syvn1/Nr1h3/Tmx1/Derl3/Ero1a/Tmco1/Erlin1/Ermp1/Sec61b/Hspa5/Stc2/Selenos/P4hb/Tmem258/Edem2/Foxred2/Stub1/Atf6b/Lpcat3/Calr/Ficd/Creb3l3/Abca7/H13/Creb3/Creb3l1/Clu/Pdia6/Tmem259/Pdia4/Wfs1/…
PROTEIN_MATURATION	281	-0.344383	-1.54419	0.000192823	0.0226514	0.0209233	2762	tags=28%, list=19%, signal=24%	Cycs/Lipt1/Bag2/Tmem98/Aph1a/Fam111a/Mmel1/AU015836/Hsp90b1/Rnpep/Dhh/Chchd4/Tysnd1/Arxes1/Immp2l/Spcs3/Ihh/Fcmr/Ero1a/Rps6ka2/Timm23/Serpine2/Spcs1/Psenen/P4hb/Ace/Bola2/Tll2/Stub1/Lpcat3/Fbln1/Cisd1/Cpm/Lmf1/Spcs2/Pidd1/Glrx5/H13/Bola3/Ciao2b/Serpinh1/Tmem208/Itgb3/Lmf2/Naglu/Ctsz/Pdia4/Aebp1/Chst8/F13a1/Prdx4/Dohh/Dnajb11/Rce1/Hpse/Masp1/Dhcr24/Hgfac/Thbs1/Tspan33/Pcsk5/Astl/Lgmn/Anpep/Gas1/F1…
SMALL_MOLECULE_CATABOLIC_PROCESS	271	-0.34199	-1.53486	0.000571552	0.04405	0.0406893	1694	tags=15%, list=11%, signal=13%	Slc27a4/Dbi/Gpi1/Scarb1/Tigar/Abhd2/Pipox/Gda/Acot7/Entpd7/Slc16a1/Gcat/Gapdh/Nudt1/Sardh/Gale/Aldoa/Aldh1a7/Abhd3/Amdhd1/Shmt2/Galk1/Pkm/Cyp4f14/Pfkl/Tpi1/Eno1b/Eno1/Pfkp/Pgk1/Pdxp/Arg1/Ldha/Hal/Adh1/Mfsd2a/Adh7/Aicda/Slc16a3/Akr1c18
GENERATION_OF_PRECURSOR_METABOLITES_AND_ENERGY	400	-0.326582	-1.51786	9.08e-05	0.0145586	0.0134479	3505	tags=36%, list=24%, signal=28%	Mpi/G6pdx/Ndufa10/Rubcnl/Ndufb11/Prps2/Adra1b/Ifnar1/Mdh2/Pgls/Bax/Trp53/Sorbs1/Prkaca/Ndufc2/Idh3a/H6pd/Cox7c/Jmjd8/Gaa/Ndufb9/Idh1/Dnajc30/Ppp1ca/Ndufa4/Ndufa5/Fxn/Slc25a25/Pygl/Cdk1/Cox4i1/Slc25a22/Cox5b/Cycs/Atp5j2/Ndufb8/Snca/Ndufb5/Eif6/Gba/mt-Atp8/Stat3/Phb2/Ndufb2/Dgat1/Ndufa8/mt-Cytb/S100b/Ppif/Ptges3/Taldo1/Bloc1s1/Chchd4/mt-Nd1/Uqcr10/Rpia/Park7/Atp5e/Ddit4/Immp2l/Coa6/Gys1/Ndufs7/Nduf…
MONOCARBOXYLIC_ACID_METABOLIC_PROCESS	464	-0.317646	-1.49721	3.83e-05	0.00855444	0.00790179	2778	tags=26%, list=19%, signal=22%	Hoga1/Scd2/Dcxr/Acat2/Ephx2/Insig1/Snca/Eif6/Hacd2/Phyh/Ptgis/Ggt5/Elovl7/Eif2ak3/Stat3/Hacd4/Fads1/Dgat1/Ptges3/Crat/Fads2/Fabp3/Rdh1/H2-Ke6/Lpin3/Scd1/Brca1/Echdc2/Tysnd1/Fabp4/Park7/Ddit4/Fads6/Gpx4/Nr1h3/Ndufs6/Fads3/Erlin1/Klhl25/Acsl1/Lypla2/Tkfc/Igf1/Por/Actn3/Peds1/Alkbh7/Slc27a4/Dbi/Mthfd1l/Gpi1/Chst12/Elovl1/Tigar/Pgam1/Fbp1/Aldh1a3/Cyp1b1/Hif1a/Abhd2/Acot7/Phgdh/Elovl4/Slc16a1/Tnxb/Gap…
SMALL_MOLECULE_BIOSYNTHETIC_PROCESS	423	-0.316453	-1.4806	0.000203421	0.0232917	0.0215147	2934	tags=30%, list=20%, signal=25%	Kmo/Ptpn2/Pth1r/Mvd/Fam3c/Wnt4/Pnp/Hprt/Hoga1/Scd2/Hmgcr/Insig1/Atf4/Snca/Eif6/Gba/Hacd2/C1qtnf12/Ptgis/Ggt5/Elovl7/Hacd4/Fads1/Cyp51/Fdps/Ptges3/Fads2/Rdh1/Apoe/H2-Ke6/Sik1/Scd1/Brca1/Pmvk/Park7/Fam3a/Msmo1/Fads6/Pycr2/Nr1h3/Coq7/Srebf2/Sephs2/Mthfd1/Fads3/Aprt/Erlin1/Nsdhl/Klhl25/G6pc3/P2ry6/Por/Hsd17b1/Fdxr/Cyp19a1/Gch1/Mthfd1l/Gpi1/Chst12/Apoa1/Elovl1/Pgam1/Fbp1/Lpcat3/Dhcr7/Aldh1a3/Plod3/Dhf…
RIBOSE_PHOSPHATE_METABOLIC_PROCESS	373	-0.313255	-1.45403	0.000649267	0.0452881	0.0418329	2903	tags=29%, list=20%, signal=24%	Dnajc30/Mvd/Ndufa5/Slc25a25/Pygl/Pnp/Hprt/Atp5j2/Ndufb8/Hmgcr/Snca/Ndufb5/Eif6/mt-Atp8/Nudt18/Stat3/Ndufb2/Dgat1/Ndufa8/mt-Nd1/Rpia/Impdh1/Pmvk/Atp5e/Ctps/Atp1b1/Ddit4/Ndufs7/Ndufc1/Upp2/Ndufs6/Mthfd1/Aprt/Ndufs8/Acsl1/Tkfc/Igf1/mt-Nd6/Npr2/Far1/Actn3/Sdhb/Atp5k/Ndufb7/Ppcs/mt-Nd4/Gpi1/Ndufb6/Tigar/Pgam1/Fbp1/Dcakd/Hif1a/Ndufa2/Pipox/Gda/Acot7/Ran/Atp5g1/Ndufs4/Ndufa13/Entpd7/Slc25a13/Ndufa1/Nduf…
PURINE_CONTAINING_COMPOUND_METABOLIC_PROCESS	446	-0.303634	-1.42156	0.000378257	0.0321174	0.0296671	3329	tags=31%, list=23%, signal=25%	Mdh2/Hspa8/Hint1/Gamt/Pgls/Trp53/Me1/Prkaca/Atpif1/Acot8/Ndufc2/Idh3a/H6pd/Nudt19/Prdx5/Jmjd8/Nadsyn1/Ndufb9/Idh1/Kmo/Dnajc30/Mvd/Ndufa5/Slc25a25/Pnp/Hprt/Ahcyl/Atp5j2/Dcxr/Ndufb8/Hmgcr/Snca/Ndufb5/Eif6/Dck/mt-Atp8/Nudt18/Stat3/Ndufb2/Dgat1/Ndufa8/Taldo1/mt-Nd1/Rpia/Impdh1/Pmvk/Atp5e/Atp1b1/Ddit4/Ndufs7/Ndufc1/Ndufs6/Mthfd1/Fdx1/Aprt/Ndufs8/Acsl1/Tkfc/Igf1/mt-Nd6/Npr2/Far1/Fdxr/Actn3/Sdhb/Atp5k/N…
ANGIOGENESIS	444	0.333995	1.54312	2.33e-05	0.00623378	0.00575819	2726	tags=31%, list=18%, signal=26%	Tmem215/Col8a1/Tmem100/Hhip/Pdgfra/Ackr3/Col4a3/Clec14a/Enpep/Sema6a/Hmga2/Tek/Tie1/Fasl/Adam12/Hbegf/Cfh/Nrxn1/Plxdc1/Calcrl/Cldn5/Ccn2/Ccbe1/Enpp2/Epha5/Prkd1/Flt1/Ceacam1/Esm1/Vstm4/Mmrn2/Ptprb/Cdh5/Nrp2/Kdr/Cxcl10/Ptn/Aplnr/Dll4/Cxcr3/Ccl5/Efnb2/Apold1/Notch3/Ccn1/Atp2b4/Il1b/Gpld1/Pecam1/Cnmd/Nrarp/Rnf213/Ramp2/Pdgfrb/Tal1/Cd40/Plau/Cspg4/Notch4/Nrp1/Robo4/Jun/Vav3/Notch1/Col18a1/Tlr3/Srpx2/…
ENDOTHELIUM_DEVELOPMENT	120	0.445947	1.76132	0.000117361	0.0182061	0.016817	2968	tags=38%, list=20%, signal=31%	Tmem100/Cldn1/Tie1/Cldn5/Ceacam1/Alox12/Adamts12/Icam1/Cdh5/Kdr/Cxcl10/Dll4/Apold1/Il1b/Nrg1/Pecam1/Cnmd/Ednrb/Notch4/Robo4/Prox1/Notch1/Dmd/Col18a1/Bmp4/Foxp1/Krit1/Zeb1/S1pr3/Sox17/Stard13/Ren1/Nr2f2/Foxj2/Hey2/Pdpn/Fstl1/Plcb1/Rapgef3/Stc1/Ift88/Dll1/Acvrl1/Bmpr2/Jag1/Hey1
NATURAL_KILLER_CELL_MEDIATED_IMMUNITY	57	0.524886	1.83237	0.000678176	0.0465907	0.0430361	1624	tags=33%, list=11%, signal=30%	Klrb1b/Klre1/Cd226/Klri2/Klrd1/Ceacam1/Klrc1/Il18rap/Klrc2/Slamf6/Clec2d/Cadm1/Gzmb/Nkg7/Rasgrp1/Pik3r6/Klrb1c/Gimap3/Klrk1
REGULATION_OF_HEPATOCYTE_PROLIFERATION	17	0.712988	1.88269	0.000368907	0.0321174	0.0296671	1649	tags=47%, list=11%, signal=42%	Gli1/Tnfaip3/Ceacam1/Ptn/Plau/Mdk/Cflar/Lims2
LYMPH_VESSEL_MORPHOGENESIS	22	0.663339	1.88483	0.000649797	0.0452881	0.0418329	2808	tags=55%, list=19%, signal=44%	Clec14a/Tie1/Ccbe1/Prox1/Vash1/Svep1/Ptpn14/Flt4/Pdpn/Vegfc/Acvrl1/Bmpr2
REGULATION_OF_LIPID_KINASE_ACTIVITY	46	0.56766	1.88547	0.000376804	0.0321174	0.0296671	1658	tags=28%, list=11%, signal=25%	Pdgfra/Pik3ip1/Tek/Flt1/Irs1/Epha8/Pdgfrb/Fgfr3/Vav3/Agap2/Ccl21a/Pik3r1/Rbl2
REGULATION_OF_NATURAL_KILLER_CELL_MEDIATED_IMMUNITY	40	0.581279	1.89161	0.000586234	0.04405	0.0406893	1624	tags=42%, list=11%, signal=38%	Klrb1b/Klre1/Cd226/Klri2/Klrd1/Ceacam1/Klrc1/Il18rap/Klrc2/Slamf6/Clec2d/Cadm1/Rasgrp1/Pik3r6/Klrb1c/Gimap3/Klrk1
RESPONSE_TO_LECTIN	10	0.830338	1.91567	0.000232828	0.0238228	0.0220053	1624	tags=60%, list=11%, signal=53%	Klre1/Klri2/Klrd1/Klrc1/Klrc2/Klrk1
PITUITARY_GLAND_DEVELOPMENT	15	0.746921	1.92645	0.000734476	0.047731	0.0440895	1177	tags=47%, list=8%, signal=43%	Gli1/Bmp2/Hmga2/Tcf7l2/Gli2/Hes1/Bmp4
POSITIVE_REGULATION_OF_LIPID_KINASE_ACTIVITY	28	0.649868	1.96371	0.000598159	0.0442545	0.0408782	1341	tags=36%, list=9%, signal=33%	Pdgfra/Tek/Flt1/Irs1/Epha8/Pdgfrb/Fgfr3/Vav3/Agap2/Ccl21a
LYMPH_VESSEL_DEVELOPMENT	29	0.651607	1.98143	0.000341074	0.0309476	0.0285865	2808	tags=55%, list=19%, signal=45%	Clec14a/Tie1/Ccbe1/Kdr/Efnb2/Prox1/Vash1/Svep1/Nr2f2/Ptpn14/Flt4/Pdpn/Vegfc/Tmem204/Acvrl1/Bmpr2
REGULATION_OF_PHOSPHATIDYLINOSITOL_3_KINASE_ACTIVITY	36	0.64661	2.04528	2.63e-05	0.00665516	0.00614742	1363	tags=33%, list=9%, signal=30%	Pdgfra/Pik3ip1/Tek/Flt1/Irs1/Epha8/Pdgfrb/Fgfr3/Vav3/Agap2/Ccl21a/Pik3r1
GLOMERULUS_DEVELOPMENT	58	0.585035	2.05005	1.68e-05	0.00622282	0.00574806	1618	tags=38%, list=11%, signal=34%	Agtr2/Pdgfra/Col4a4/Col4a3/Enpep/Tek/Cfh/Bcl2/Nid1/Klf15/Kirrel3/Notch3/Pdgfrb/Ednrb/Notch1/Hes1/Bmp4/Plce1/Pdgfd/Wt1/Egr1/Cflar
