# Supplementary material for: GDF9His209GlnfsTer6/S428T and GDF9Q321X/S428T bi-allelic variants caused female subfertility with defective follicle enlargement
Source: Cell Commun Signal. 2024 Apr 20;22:235. doi: 10.1186/s12964-024-01616-8 (PMC11031944; doi:10.1186/s12964-024-01616-8)
Supplement: Supplementary file 12 — Additional file 12: Table S5. Enrichment analysis of Reactome (obtained from MiSigDB) using GSEA method. [file 12964_2024_1616_MOESM12_ESM.xlsx]

## Sheet: Table S2
Table S5 Enrichment analysis of Reactome (obtained from MiSigDB) using GSEA method. Normalized enrichment score (NES)>0 represent pathways up-regulated in Gdf9Q308X/S415T mice. NES<0 represent terms/pathways down-regulated in Gdf9Q308X/S415T mice. p.adjust,adjusted P value.
pathways	setSize	enrichmentScore	NES	pvalue	p.adjust	qvalues	rank	leading_edge	core_enrichment
DNA_REPLICATION	124	-0.597811	-2.44633	1e-10	1.7e-08	1.38e-08	4326	tags=65%, list=29%, signal=47%	Orc6/Psmd12/Cdc7/Dbf4/Psmd14/Anapc10/Psmd11/Gm11808/Psmc1/Psmb4/Rps27a/Psmd10/Psmb1/Psme3/Psmc2/Psmc5/Psmd8/Psmd9/Rpa1/Rfc3/Psme2/Psmb2/Psma7/Psmc3/Gins4/Ubb/Rbx1/Psma2/Psmb7/Psma5/Psmd13/Pole/Pole3/Gins3/Psma6/Psmd2/Psma8/Psmb6/Dna2/Uba52/Lig1/Psma4/Psmd3/Psmc4/Ccne2/Pole4/Prim2/Pola2/Fzr1/Psmd7/Mcm4/Mcm6/Psma1/Skp2/Pold2/Rfc2/Ccna2/Psmb3/Pcna/Rfc5/Gins1/Cdt1/Psmb5/Cdc6/Mcm7/Mcm8/Pold1/Mcm10/Ube…
THE_ROLE_OF_GTSE1_IN_G2_M_PROGRESSION_AFTER_G2_CHECKPOINT	71	-0.652151	-2.41069	2.79e-09	3.38e-07	2.75e-07	3855	tags=73%, list=26%, signal=54%	Psmd11/Gm11808/Psmc1/Psmb4/Rps27a/Psmd10/Psmb1/Psme3/Psmc2/Psmc5/Tubb4a/Psmd8/Psmd9/Psme2/Psmb2/Psma7/Hsp90aa1/Psmc3/Trp53/Ubb/Psma2/Psmb7/Tubb2a/Psma5/Psmd13/Cdk1/Psma6/Psmd2/Psma8/Psmb6/Ccnb2/Uba52/Psma4/Psmd3/Psmc4/Psmd7/Psma1/Psmb3/Tubb2b/Tubb6/Plk1/Psmb5/Tuba1a/Ccnb1/Gtse1/Cdkn1a/Tubb4b/Tuba1c/Tuba4a/Tuba1b/Tubb3/Tuba8
APC_C_MEDIATED_DEGRADATION_OF_CELL_CYCLE_PROTEINS	85	-0.607596	-2.32462	4.53e-09	4.8e-07	3.91e-07	3963	tags=62%, list=27%, signal=46%	Anapc10/Psmd11/Gm11808/Psmc1/Psmb4/Rps27a/Psmd10/Psmb1/Psme3/Pttg1/Psmc2/Psmc5/Psmd8/Nek2/Psmd9/Psme2/Psmb2/Psma7/Psmc3/Ubb/Rb1/Psma2/Psmb7/Psma5/Psmd13/Cdk1/Psma6/Psmd2/Psma8/Psmb6/Bub1b/Uba52/Psma4/Psmd3/Psmc4/Fzr1/Psmd7/Psma1/Mad2l1/Skp2/Bub3/Ccna2/Cdc20/Psmb3/Aurkb/Plk1/Psmb5/Ube2s/Ccnb1/Fbxo5/Anapc11/Ube2c/Aurka
S_PHASE	145	-0.556892	-2.32122	1e-10	1.7e-08	1.38e-08	3963	tags=57%, list=27%, signal=42%	Anapc10/Cdc25b/Psmd11/Gm11808/Psmc1/Psmb4/Rps27a/Psmd10/Psmb1/Psme3/Psmc2/Psmc5/Esco2/Psmd8/Psmd9/Rpa1/Rfc3/Psme2/Psmb2/Psma7/Psmc3/Gins4/Ubb/Rb1/Rbx1/Psma2/Cdk4/Psmb7/Psma5/Psmd13/Pole/Pole3/Gins3/Psma6/Psmd2/Psma8/Psmb6/Dna2/Uba52/Lig1/Psma4/Psmd3/Psmc4/Ccne2/Pole4/Prim2/Pola2/Fzr1/Psmd7/Mcm4/Mcm6/Psma1/Skp2/Pold2/Cdca5/Rfc2/Ccna2/Wee1/Psmb3/Pcna/Rfc5/Gins1/Cdt1/Psmb5/Cdc6/Mcm7/Mcm8/Pold1/Ube2s…
G1_S_TRANSITION	104	-0.572481	-2.29544	7.35e-09	6.1e-07	4.98e-07	4326	tags=64%, list=29%, signal=46%	Orc6/Psmd12/Cdc7/Dbf4/Psmd14/Psmd11/Gm11808/Ppp2r1a/Psmc1/Psmb4/Rps27a/Psmd10/Psmb1/Psme3/Psmc2/Psmc5/Psmd8/Psmd9/Rpa1/Psme2/Psmb2/Psma7/Psmc3/Ubb/Rb1/Psma2/Cdk4/Psmb7/Psma5/Psmd13/Pole/Pole3/Psma6/Psmd2/Psmb6/Uba52/Psma4/Psmd3/Psmc4/Ccne2/Pole4/Prim2/Pola2/Psmd7/Mcm4/Mcm6/Psma1/Skp2/Ccna2/Wee1/Psmb3/Cdt1/Psmb5/Cdc6/Mcm7/Mcm8/Mcm10/Cks1b/Cables1/Mcm2/Cdkn1a/Mcm5/Pole2/Gmnn/Mcm3/Cdc45/Ccne1
DNA_REPLICATION_PRE_INITIATION	98	-0.578112	-2.27396	7.91e-09	6.1e-07	4.98e-07	4326	tags=62%, list=29%, signal=44%	Orc6/Psmd12/Cdc7/Dbf4/Psmd14/Anapc10/Psmd11/Gm11808/Psmc1/Psmb4/Rps27a/Psmd10/Psmb1/Psme3/Psmc2/Psmc5/Psmd8/Psmd9/Rpa1/Psme2/Psmb2/Psma7/Psmc3/Ubb/Psma2/Psmb7/Psma5/Psmd13/Pole/Pole3/Psma6/Psmd2/Psmb6/Uba52/Psma4/Psmd3/Psmc4/Pole4/Prim2/Pola2/Fzr1/Psmd7/Mcm4/Mcm6/Psma1/Psmb3/Cdt1/Psmb5/Cdc6/Mcm7/Mcm8/Mcm10/Ube2s/Mcm2/Mcm5/Pole2/Anapc11/Ube2c/Gmnn/Mcm3/Cdc45
SWITCHING_OF_ORIGINS_TO_A_POST_REPLICATIVE_STATE	90	-0.586885	-2.26969	1.99e-08	1.3e-06	1.06e-06	3963	tags=62%, list=27%, signal=46%	Orc6/Psmd12/Psmd14/Anapc10/Psmd11/Gm11808/Psmc1/Psmb4/Rps27a/Psmd10/Psmb1/Psme3/Psmc2/Psmc5/Psmd8/Psmd9/Psme2/Psmb2/Psma7/Psmc3/Ubb/Rbx1/Psma2/Psmb7/Psma5/Psmd13/Psma6/Psmd2/Psma8/Psmb6/Uba52/Psma4/Psmd3/Psmc4/Ccne2/Fzr1/Psmd7/Mcm4/Mcm6/Psma1/Skp2/Ccna2/Psmb3/Cdt1/Psmb5/Cdc6/Mcm7/Mcm8/Ube2s/Mcm2/Mcm5/Anapc11/Ube2c/Gmnn/Mcm3/Ccne1
ACTIVATION_OF_APC_C_AND_APC_C_CDC20_MEDIATED_DEGRADATION_OF_MITOTIC_PROTEINS	75	-0.599863	-2.23904	2.75e-07	1.45e-05	1.19e-05	4254	tags=65%, list=29%, signal=47%	Psmd12/Psmd14/Anapc10/Psmd11/Gm11808/Psmc1/Psmb4/Rps27a/Psmd10/Psmb1/Psme3/Pttg1/Psmc2/Psmc5/Psmd8/Nek2/Psmd9/Psme2/Psmb2/Psma7/Psmc3/Ubb/Psma2/Psmb7/Psma5/Psmd13/Cdk1/Psma6/Psmd2/Psma8/Psmb6/Bub1b/Uba52/Psma4/Psmd3/Psmc4/Psmd7/Psma1/Mad2l1/Bub3/Ccna2/Cdc20/Psmb3/Plk1/Psmb5/Ube2s/Ccnb1/Anapc11/Ube2c
MITOTIC_G1_PHASE_AND_G1_S_TRANSITION	128	-0.543667	-2.23068	7.43e-09	6.1e-07	4.98e-07	3855	tags=55%, list=26%, signal=41%	Psmd11/Gm11808/Ppp2r1a/Psmc1/Psmb4/Rps27a/Psmd10/Psmb1/Psme3/Psmc2/Psmc5/Hdac1/Psmd8/Rbl1/Psmd9/Rpa1/Psme2/Psmb2/Tfdp1/Psma7/Psmc3/Ubb/Rb1/Psma2/Cdk4/Psmb7/E2f4/Psma5/Psmd13/Pole/Pole3/Psma6/Psmd2/Psmb6/Lin37/Uba52/Psma4/Psmd3/Psmc4/Ccne2/Pole4/Prim2/Pola2/Psmd7/Mcm4/Mcm6/Psma1/Skp2/Ccnd2/Ccna2/Wee1/Psmb3/E2f2/Cdt1/Psmb5/Cdc6/Mcm7/Mcm8/Mcm10/Cks1b/Cables1/Mcm2/Cdkn1a/Mcm5/Pole2/Gmnn/Mcm3/Cdc45/Cc…
APC_C_CDH1_MEDIATED_DEGRADATION_OF_CDC20_AND_OTHER_APC_C_CDH1_TARGETED_PROTEINS_IN_LATE_MITOSIS_EARLY_G1	73	-0.597388	-2.22287	9.25e-08	5.49e-06	4.48e-06	4254	tags=64%, list=29%, signal=46%	Psmd12/Psmd14/Anapc10/Psmd11/Gm11808/Psmc1/Psmb4/Rps27a/Psmd10/Psmb1/Psme3/Pttg1/Psmc2/Psmc5/Psmd8/Psmd9/Psme2/Psmb2/Psma7/Psmc3/Ubb/Rb1/Psma2/Psmb7/Psma5/Psmd13/Psma6/Psmd2/Psma8/Psmb6/Uba52/Psma4/Psmd3/Psmc4/Fzr1/Psmd7/Psma1/Skp2/Cdc20/Psmb3/Aurkb/Plk1/Psmb5/Ube2s/Anapc11/Ube2c/Aurka
RESPIRATORY_ELECTRON_TRANSPORT	96	-0.565992	-2.21948	9.72e-08	5.49e-06	4.48e-06	4614	tags=69%, list=31%, signal=48%	Cox20/Ndufv3/Uqcrfs1/Cox18/Ndufa3/Coq10b/Ndufa9/Cox16/Ndufa6/Ndufb3/Etfb/Ndufb1/mt-Nd5/mt-Nd2/Uqcrc1/mt-Co1/Ndufaf7/Ndufa10/Ndufb11/Cox14/Ndufc2/Cox7b/Cox7c/Ndufb9/Ndufa4/Ndufa5/Cox4i1/Cox5b/Cycs/Ndufb8/Cox6b1/Ndufb5/Ndufaf2/Ndufb2/Ndufaf4/Ndufa8/mt-Cytb/mt-Nd1/Uqcr10/Ndufaf3/Ndufs7/Timmdc1/Ndufc1/Ndufs6/Uqcr11/Cyc1/Ndufs8/Cox8a/mt-Nd6/Ndufb7/Cox5a/mt-Nd4/Ndufaf6/Ndufb6/Ndufa2/Ndufs4/Ndufa13/Uqcr…
AUF1_HNRNP_D0_BINDS_AND_DESTABILIZES_MRNA	55	-0.629737	-2.20908	3.62e-07	1.8e-05	1.47e-05	4254	tags=73%, list=29%, signal=52%	Psmd12/Hnrnpd/Psmd14/Psmd11/Gm11808/Psmc1/Psmb4/Rps27a/Psmd10/Psmb1/Psme3/Psmc2/Psmc5/Psmd8/Psmd9/Psme2/Psmb2/Hspa8/Psma7/Psmc3/Ubb/Psma2/Psmb7/Psma5/Psmd13/Psma6/Psmd2/Psma8/Psmb6/Uba52/Psma4/Psmd3/Psmc4/Psmd7/Psma1/Psmb3/Psmb5/Hspa1b/Hspb1/Hspa1a
ORC1_REMOVAL_FROM_CHROMATIN	69	-0.600241	-2.2035	5.49e-07	2.45e-05	2e-05	3855	tags=70%, list=26%, signal=52%	Orc6/Psmd12/Psmd14/Psmd11/Gm11808/Psmc1/Psmb4/Rps27a/Psmd10/Psmb1/Psme3/Psmc2/Psmc5/Psmd8/Psmd9/Psme2/Psmb2/Psma7/Psmc3/Ubb/Rbx1/Psma2/Psmb7/Psma5/Psmd13/Psma6/Psmd2/Psma8/Psmb6/Uba52/Psma4/Psmd3/Psmc4/Psmd7/Mcm4/Mcm6/Psma1/Skp2/Ccna2/Psmb3/Cdt1/Psmb5/Cdc6/Mcm7/Mcm8/Mcm2/Mcm5/Mcm3
SEPARATION_OF_SISTER_CHROMATIDS	182	-0.514124	-2.18619	1e-10	1.7e-08	1.38e-08	4149	tags=54%, list=28%, signal=39%	Itgb3bp/Psmd14/Cenpl/Mis12/Anapc10/Cenpi/Zw10/Cenpq/Psmd11/Cenpn/Gm11808/Ppp2r1a/Psmc1/Psmb4/Rps27a/Psmd10/Psmb1/Psme3/Pttg1/Rps27/Nudc/Psmc2/Psmc5/Tubb4a/Psmd8/Psmd9/Kntc1/Psme2/B9d2/Psmb2/Nup107/Psma7/Psmc3/Ppp2r5b/Rangap1/Ubb/Nup37/Cenpk/Psma2/Psmb7/Tubb2a/Psma5/Psmd13/Zwilch/Psma6/Psmd2/Psma8/Psmb6/Bub1b/Nup85/Sgo1/Uba52/Kif2c/Psma4/Rps27rt/Ska1/Sec13/Cenph/Psmd3/Ndc80/Psmc4/Bub1/Psmd7/Nsl1/P…
MITOTIC_METAPHASE_AND_ANAPHASE	220	-0.500822	-2.1817	1e-10	1.7e-08	1.38e-08	4181	tags=54%, list=28%, signal=39%	Dync1li1/Psmd12/Lbr/Itgb3bp/Psmd14/Cenpl/Mis12/Anapc10/Cenpi/Chmp2a/Zw10/Cenpq/Psmd11/Cenpn/Gm11808/Ppp2r1a/Psmc1/Nup188/Psmb4/Rps27a/Psmd10/Psmb1/Psme3/Pttg1/Rps27/Nudc/Psmc2/Nup35/Psmc5/Emd/Chmp6/Tubb4a/Psmd8/Psmd9/Kntc1/Psme2/B9d2/Psmb2/Nup107/Psma7/Psmc3/Nup93/Ppp2r5b/Rangap1/Ubb/Vrk1/Nup37/Cenpk/Psma2/Psmb7/Tubb2a/Banf1/Psma5/Psmd13/Zwilch/Cdk1/Psma6/Psmd2/Psma8/Psmb6/Bub1b/Ccnb2/Nup85/Sgo1/…
CDK_MEDIATED_PHOSPHORYLATION_AND_REMOVAL_OF_CDC6	71	-0.590046	-2.18112	8.07e-07	3.26e-05	2.66e-05	4254	tags=62%, list=29%, signal=44%	Psmd12/Psmd14/Anapc10/Psmd11/Gm11808/Psmc1/Psmb4/Rps27a/Psmd10/Psmb1/Psme3/Psmc2/Psmc5/Psmd8/Psmd9/Psme2/Psmb2/Psma7/Psmc3/Ubb/Psma2/Psmb7/Psma5/Psmd13/Psma6/Psmd2/Psma8/Psmb6/Uba52/Psma4/Psmd3/Psmc4/Ccne2/Fzr1/Psmd7/Psma1/Ccna2/Psmb3/Psmb5/Cdc6/Ube2s/Anapc11/Ube2c/Ccne1
ASSEMBLY_OF_THE_PRE_REPLICATIVE_COMPLEX	83	-0.568402	-2.17026	3.83e-07	1.8e-05	1.47e-05	4326	tags=60%, list=29%, signal=43%	Orc6/Psmd12/Psmd14/Anapc10/Psmd11/Gm11808/Psmc1/Psmb4/Rps27a/Psmd10/Psmb1/Psme3/Psmc2/Psmc5/Psmd8/Psmd9/Psme2/Psmb2/Psma7/Psmc3/Ubb/Psma2/Psmb7/Psma5/Psmd13/Psma6/Psmd2/Psmb6/Uba52/Psma4/Psmd3/Psmc4/Fzr1/Psmd7/Mcm4/Mcm6/Psma1/Psmb3/Cdt1/Psmb5/Cdc6/Mcm7/Mcm8/Ube2s/Mcm2/Mcm5/Anapc11/Ube2c/Gmnn/Mcm3
SCF_SKP2_MEDIATED_DEGRADATION_OF_P27_P21	59	-0.603157	-2.14442	4.35e-06	0.00013177	0.000107464	3855	tags=69%, list=26%, signal=52%	Psmd12/Psmd14/Psmd11/Gm11808/Psmc1/Psmb4/Rps27a/Psmd10/Psmb1/Psme3/Psmc2/Psmc5/Psmd8/Psmd9/Psme2/Psmb2/Psma7/Psmc3/Ubb/Psma2/Cdk4/Psmb7/Psma5/Psmd13/Psma6/Psmd2/Psmb6/Uba52/Psma4/Psmd3/Psmc4/Ccne2/Psmd7/Psma1/Skp2/Ccna2/Psmb3/Psmb5/Cks1b/Cdkn1a/Ccne1
HEDGEHOG_LIGAND_BIOGENESIS	59	-0.595711	-2.11795	6.85e-06	0.000193567	0.000157862	4549	tags=75%, list=31%, signal=52%	Psmd1/Derl2/Psmd12/Vcp/Psmd14/Psmd11/Gm11808/Psmc1/Psmb4/Rps27a/Psmd10/Psmb1/Psme3/Psmc2/Psmc5/Psmd8/Psmd9/Psme2/Psmb2/Psma7/Psmc3/Ubb/Psma2/Psmb7/Psma5/Psmd13/Psma6/Psmd2/Psma8/Psmb6/Sel1l/Uba52/Psma4/Dhh/Psmd3/Psmc4/Scube2/Syvn1/Ihh/Psmd7/Psma1/Psmb3/P4hb/Psmb5
CELL_CYCLE_CHECKPOINTS	255	-0.474425	-2.11407	1.37e-10	1.94e-08	1.58e-08	4279	tags=53%, list=29%, signal=38%	Dync1li1/Psmd12/Cdc7/Dbf4/Rbbp8/Itgb3bp/Psmd14/Cenpl/Babam1/Mis12/Ywhag/Anapc10/Cenpi/Zw10/Cenpq/Psmd11/Cenpn/Gm11808/Ppp2r1a/Psmc1/Psmb4/Rps27a/Psmd10/Rhno1/Psmb1/Psme3/Rmi2/Rps27/Nudc/Psmc2/Psmc5/Psmd8/Psmd9/Rpa1/Rfc3/Kntc1/Psme2/B9d2/Psmb2/Nup107/Bard1/Psma7/Psmc3/Ppp2r5b/Trp53/Ywhae/Rangap1/Ubb/Nup37/Cenpk/Psma2/Ywhah/Psmb7/Brip1/Psma5/Psmd13/Zfp385a/Zwilch/Cdk1/Psma6/Psmd2/Psma8/Psmb6/Clspn/…
UBIQUITIN_MEDIATED_DEGRADATION_OF_PHOSPHORYLATED_CDC25A	51	-0.607202	-2.11212	1.51e-05	0.000376246	0.000306844	4254	tags=71%, list=29%, signal=50%	Psmd12/Psmd14/Psmd11/Gm11808/Psmc1/Psmb4/Rps27a/Psmd10/Psmb1/Psme3/Psmc2/Psmc5/Psmd8/Psmd9/Psme2/Psmb2/Psma7/Psmc3/Ubb/Psma2/Psmb7/Psma5/Psmd13/Psma6/Psmd2/Psma8/Psmb6/Uba52/Psma4/Chek1/Psmd3/Psmc4/Psmd7/Psma1/Psmb3/Psmb5
CYCLIN_A_CDK2_ASSOCIATED_EVENTS_AT_S_PHASE_ENTRY	71	-0.570914	-2.1104	3e-06	0.000101682	8.29e-05	4254	tags=65%, list=29%, signal=46%	Psmd12/Psmd14/Cdc25b/Psmd11/Gm11808/Psmc1/Psmb4/Rps27a/Psmd10/Psmb1/Psme3/Psmc2/Psmc5/Psmd8/Psmd9/Psme2/Psmb2/Psma7/Psmc3/Ubb/Rb1/Psma2/Cdk4/Psmb7/Psma5/Psmd13/Psma6/Psmd2/Psmb6/Uba52/Psma4/Psmd3/Psmc4/Ccne2/Fzr1/Psmd7/Psma1/Skp2/Ccna2/Wee1/Psmb3/Psmb5/Cks1b/Cables1/Cdkn1a/Ccne1
COMPLEX_I_BIOGENESIS	56	-0.595889	-2.08838	6.33e-06	0.000184981	0.000150859	4455	tags=71%, list=30%, signal=50%	Ndufv3/Ndufa3/Ndufa9/Ndufa6/Ndufb3/Ndufb1/mt-Nd5/mt-Nd2/Ndufaf7/Ndufa10/Ndufb11/Ndufc2/Ndufb9/Ndufa5/Ndufb8/Ndufb5/Ndufaf2/Ndufb2/Ndufaf4/Ndufa8/mt-Nd1/Ndufaf3/Ndufs7/Timmdc1/Ndufc1/Ndufs6/Ndufs8/mt-Nd6/Ndufb7/mt-Nd4/Ndufaf6/Ndufb6/Ndufa2/Ndufs4/Ndufa13/Ndufa1/Ndufb4/Ndufa11/mt-Nd3/Ndufa12
G2_M_CHECKPOINTS	134	-0.502035	-2.06955	6.17e-07	2.62e-05	2.13e-05	4326	tags=59%, list=29%, signal=42%	Orc6/Psmd12/Cdc7/Dbf4/Rbbp8/Psmd14/Babam1/Ywhag/Psmd11/Gm11808/Psmc1/Psmb4/Rps27a/Psmd10/Rhno1/Psmb1/Psme3/Rmi2/Psmc2/Psmc5/Psmd8/Psmd9/Rpa1/Rfc3/Psme2/Psmb2/Bard1/Psma7/Psmc3/Trp53/Ywhae/Ubb/Psma2/Ywhah/Psmb7/Brip1/Psma5/Psmd13/Cdk1/Psma6/Psmd2/Psma8/Psmb6/Clspn/Ccnb2/Dna2/Uba52/Blm/Psma4/Chek1/H2bc4/Psmd3/Brca1/Psmc4/Psmd7/Mcm4/Mcm6/Psma1/Rfc2/Wee1/H2ax/Psmb3/Exo1/Pias4/Rfc5/Psmb5/Cdc6/Mcm7/Mcm…
MITOCHONDRIAL_TRANSLATION	89	-0.531618	-2.0524	3.38e-06	0.000110121	8.98e-05	4864	tags=65%, list=33%, signal=44%	Mrps11/Mrpl35/Mrpl10/Mrps27/Mrpl43/Gfm1/Mrpl50/Mrpl49/Mrpl39/Mrps22/Mrps14/Mrpl38/Mrpl52/Mrps7/Mrpl16/Mrrf/Mrpl2/Mrpl27/Mrpl4/Chchd1/Mrpl51/Mrpl48/Mrps25/Mrpl14/Mrpl13/Mrpl47/Mrps15/Mrpl15/Mrps18b/Mrps34/Mrps2/Mrps23/Mrpl34/Mrpl58/Mrpl22/Mrpl20/Mrpl36/Mrpl40/Mrps24/Aurkaip1/Mrpl17/Mrpl57/Mrps21/Mrps28/Mrps26/Mrpl54/Mrps16/Mrps6/Gadd45gip1/Mrpl21/Mrpl12/Mrpl28/Mrpl42/Mrpl18/Mrpl41/Mrps36/Mrpl55/Mr…
RHO_GTPASES_ACTIVATE_IQGAPS	26	-0.676027	-2.04239	0.000121329	0.00223668	0.0018241	3079	tags=58%, list=21%, signal=46%	Actb/Tubb2a/Iqgap3/Calm3/Men1/Calm1/Tubb2b/Tubb6/Tuba1a/Tubb4b/Tuba1c/Tuba4a/Tuba1b/Tubb3/Tuba8
RESOLUTION_OF_SISTER_CHROMATID_COHESION	118	-0.501178	-2.03993	1.61e-06	5.93e-05	4.84e-05	4149	tags=53%, list=28%, signal=38%	Itgb3bp/Cenpl/Mis12/Cenpi/Zw10/Cenpq/Cenpn/Ppp2r1a/Rps27/Nudc/Tubb4a/Kntc1/B9d2/Nup107/Ppp2r5b/Rangap1/Nup37/Cenpk/Tubb2a/Zwilch/Cdk1/Bub1b/Ccnb2/Nup85/Sgo1/Kif2c/Rps27rt/Ska1/Sec13/Cenph/Ndc80/Bub1/Nsl1/Mad2l1/Nuf2/Ercc6l/Incenp/Bub3/Cdca5/Cenpa/Cdca8/Cdc20/Tubb2b/Aurkb/Pmf1/Spc25/Spdl1/Kif18a/Tubb6/Dynll1/Plk1/Tuba1a/Ccnb1/Cenps/Tubb4b/Tuba1c/Spc24/Tuba4a/Tuba1b/Cenpm/Tubb3/Tuba8
ACTIVATION_OF_THE_PRE_REPLICATIVE_COMPLEX	31	-0.631164	-2.02438	0.000145975	0.00252627	0.00206027	2893	tags=58%, list=20%, signal=47%	Pole/Pole3/Pole4/Prim2/Pola2/Mcm4/Mcm6/Cdt1/Cdc6/Mcm7/Mcm8/Mcm10/Mcm2/Mcm5/Pole2/Gmnn/Mcm3/Cdc45
RESPIRATORY_ELECTRON_TRANSPORT_ATP_SYNTHESIS_BY_CHEMIOSMOTIC_COUPLING_AND_HEAT_PRODUCTION_BY_UNCOUPLING_PROTEINS	117	-0.497585	-2.02227	2.41e-06	8.5e-05	6.93e-05	4614	tags=66%, list=31%, signal=46%	Cox20/Ndufv3/Uqcrfs1/Cox18/Ndufa3/Coq10b/Ndufa9/Cox16/Atp5b/Atp5h/Atp5o/Ndufa6/Ndufb3/Atp5d/Etfb/Ndufb1/mt-Nd5/Ucp2/mt-Nd2/Uqcrc1/mt-Co1/Ndufaf7/Ndufa10/Ndufb11/Cox14/Ndufc2/Cox7b/Cox7c/Ndufb9/Ndufa4/Ndufa5/Cox4i1/Cox5b/Cycs/Atp5j2/Ndufb8/Cox6b1/Ndufb5/mt-Atp8/Ndufaf2/Ndufb2/Ndufaf4/Ndufa8/mt-Cytb/mt-Nd1/Uqcr10/Atp5e/Ndufaf3/Ndufs7/Timmdc1/Ndufc1/Ndufs6/Uqcr11/Cyc1/Ndufs8/Cox8a/mt-Nd6/Atp5k/Ndufb…
DECTIN_1_MEDIATED_NONCANONICAL_NF_KB_SIGNALING	57	-0.57279	-2.01919	2.83e-05	0.000667347	0.000544249	4346	tags=68%, list=29%, signal=49%	Psmd1/Map3k14/Psmd12/Psmd14/Ube2m/Psmd11/Gm11808/Psmc1/Psmb4/Rps27a/Psmd10/Psmb1/Psme3/Psmc2/Nfkb2/Psmc5/Psmd8/Psmd9/Psme2/Psmb2/Psma7/Psmc3/Ubb/Psma2/Psmb7/Psma5/Psmd13/Psma6/Psmd2/Psma8/Psmb6/Uba52/Psma4/Psmd3/Psmc4/Psmd7/Psma1/Psmb3/Psmb5
GLUCONEOGENESIS	30	-0.625069	-1.99075	0.000343797	0.00470225	0.00383488	1926	tags=53%, list=13%, signal=46%	G6pc3/Gpi1/Slc37a2/Pgam1/Fbp1/Slc25a10/Slc25a13/Slc37a1/Gapdh/Slc37a4/Aldoc/Aldoa/Tpi1/Eno1b/Eno1/Pgk1
TRANSLATION	220	-0.456515	-1.98869	1.43e-08	1.01e-06	8.21e-07	4873	tags=53%, list=33%, signal=36%	Rpl35/Mrps11/Apeh/Rpl8/Eif2b1/Mrpl35/Srp19/Mrpl10/Eef1g/Eif1ax/Rpl34/Rps12/Mrps27/Mrpl43/Eif2b2/Eif3g/Rpl18a/Gfm1/Eif4h/Rpl27a/Rpl31/Rps15a/Mrpl50/Mrpl49/Mrpl39/Eif5b/Rpl11/Rplp0/Mrps22/Mrps14/Mrpl38/Mrpl52/Mrps7/Rplp2/Mrpl16/Rps21/Eif3b/Mrrf/Rpl38/Gm11808/Rpl39/Rps19/Mrpl2/Mrpl27/Srp9/Rps27/Mrpl4/Chchd1/Trmt112/Mrpl51/Mrpl48/Eif2b3/Eif4a1/Mrps25/Eif2s1/Mrpl14/Mrpl13/Mrpl47/Mrps15/Eif2b5/Mrpl15/R…
TRANSCRIPTIONAL_REGULATION_BY_RUNX2	63	-0.550235	-1.98847	4.23e-05	0.000920309	0.00075055	3855	tags=65%, list=26%, signal=48%	Psmd12/Psmd14/Psmd11/Gm11808/Psmc1/Psmb4/Rps27a/Psmd10/Psmb1/Psme3/Psmc2/Psmc5/Psmd8/Psmd9/Psme2/Psmb2/Psma7/Psmc3/Ubb/Rbx1/Psma2/Cdk4/Psmb7/Psma5/Psmd13/Cdk1/Psma6/Psmd2/Psmb6/Uba52/Psma4/Rbm14/Psmd3/Psmc4/Psmd7/Psma1/Skp2/Psmb3/Stub1/Psmb5/Ccnb1
METABOLISM_OF_FAT_SOLUBLE_VITAMINS	32	-0.614852	-1.97905	0.000387071	0.00498708	0.00406717	1659	tags=38%, list=11%, signal=33%	Gpc3/Apoa1/Lrp8/Vkorc1/Sdc3/Gpc1/Lrat/Sdc1/Bco2/Apoa4/Lrp2/Akr1c18
DNA_STRAND_ELONGATION	23	-0.679566	-1.97708	0.000322489	0.00466542	0.00380484	3439	tags=74%, list=23%, signal=57%	Rpa1/Rfc3/Gins4/Gins3/Dna2/Lig1/Prim2/Pola2/Pold2/Rfc2/Pcna/Rfc5/Gins1/Pold1/Rfc4/Gins2/Fen1
REGULATION_OF_APC_C_ACTIVATORS_BETWEEN_G1_S_AND_EARLY_ANAPHASE	35	-0.613163	-1.97548	0.000142367	0.00251514	0.0020512	3963	tags=51%, list=27%, signal=38%	Anapc10/Gm11808/Rps27a/Ubb/Cdk1/Bub1b/Uba52/Fzr1/Mad2l1/Bub3/Ccna2/Cdc20/Plk1/Ube2s/Ccnb1/Fbxo5/Anapc11/Ube2c
TRANSPORT_OF_CONNEXONS_TO_THE_PLASMA_MEMBRANE	13	-0.787767	-1.97532	0.000330774	0.00466542	0.00380484	1649	tags=69%, list=11%, signal=62%	Tubb2b/Tubb6/Tuba1a/Tubb4b/Tuba1c/Tuba4a/Tuba1b/Tubb3/Tuba8
METABOLISM_OF_STEROIDS	87	-0.511147	-1.96024	1.75e-05	0.000423084	0.000345042	3190	tags=48%, list=22%, signal=38%	Idi1/Stard3nl/Acot8/Cyp11a1/Stard5/Mvd/Acat2/Hmgcr/Ptgis/Cyp51/Fdps/Sqle/Pmvk/Msmo1/Srebf2/Fdx1/Nsdhl/Srd5a1/Hsd17b1/Fdxr/Cyp19a1/Ch25h/Pias4/Dhcr7/Tm7sf2/Ran/Fdft1/Scap/Srebf1/Srd5a2/Ebp/Dhcr24/Tspo/Cyp11b1/Vdr/Cyp17a1/Mvk/Abcc3/Akr1b7/Nr1h4/Hsd17b2/Akr1c18
CHOLESTEROL_BIOSYNTHESIS	26	-0.647249	-1.95544	0.000335602	0.00466542	0.00380484	3190	tags=69%, list=22%, signal=54%	Idi1/Mvd/Acat2/Hmgcr/Cyp51/Fdps/Sqle/Pmvk/Msmo1/Srebf2/Nsdhl/Dhcr7/Tm7sf2/Fdft1/Srebf1/Ebp/Dhcr24/Mvk
CELLULAR_RESPONSE_TO_HYPOXIA	68	-0.535805	-1.95512	3.14e-05	0.000699906	0.000570803	4254	tags=63%, list=29%, signal=45%	Psmd12/Cul2/Psmd14/Eloc/Psmd11/Gm11808/Psmc1/Psmb4/Rps27a/Psmd10/Psmb1/Psme3/Psmc2/Psmc5/Psmd8/Psmd9/Psme2/Psmb2/Psma7/Psmc3/Ubb/Rbx1/Psma2/Psmb7/Psma5/Psmd13/Psma6/Psmd2/Psma8/Psmb6/Uba52/Psma4/Psmd3/Psmc4/Psmd7/Egln3/Psma1/Psmb3/Hif1a/Elob/Psmb5/Cited2/Egln1
SEALING_OF_THE_NUCLEAR_ENVELOPE_NE_BY_ESCRT_III	23	-0.670327	-1.9502	0.000492217	0.00587887	0.00479446	1649	tags=43%, list=11%, signal=39%	Tubb2b/Tubb6/Tuba1a/Tubb4b/Tuba1c/Tuba4a/Tuba1b/Chmp4c/Tubb3/Tuba8
M_PHASE	337	-0.42565	-1.94114	1e-10	1.7e-08	1.38e-08	4279	tags=48%, list=29%, signal=35%	Dync1li1/Psmd12/Cep78/Haus3/Lbr/Itgb3bp/Psmd14/Cenpl/Rab1a/Mis12/Ywhag/Plk4/Set/Anapc10/Cenpi/Chmp2a/Zw10/Cenpq/Cep131/Psmd11/Cenpn/Gm11808/Ppp2r1a/Psmc1/Nup188/Ncapg2/Psmb4/Rps27a/Psmd10/Psmb1/Psme3/Pttg1/Rps27/Nudc/Lpin1/Psmc2/Haus4/Tubgcp2/Nup35/Psmc5/Emd/Chmp6/Tubb4a/Psmd8/Nek2/Psmd9/Cep76/Kntc1/Psme2/B9d2/Psmb2/Smc2/Nup107/Dctn3/Psma7/Hsp90aa1/Psmc3/Nup93/Ppp2r5b/Ywhae/Ncaph2/Rangap1/Ubb/Rb1…
NUCLEAR_ENVELOPE_NE_REASSEMBLY	62	-0.5377	-1.9332	0.000104568	0.00197053	0.00160705	3913	tags=55%, list=26%, signal=41%	Chmp2a/Ppp2r1a/Nup188/Nup35/Emd/Chmp6/Tubb4a/Nup107/Nup93/Rangap1/Vrk1/Nup37/Tubb2a/Banf1/Cdk1/Ccnb2/Nup85/Ndc1/Rcc1/Sec13/Lmnb1/Tubb2b/Tubb6/Ran/Tuba1a/Ccnb1/Lmna/Tubb4b/Tuba1c/Tuba4a/Tuba1b/Chmp4c/Tubb3/Tuba8
NUCLEAR_EVENTS_MEDIATED_BY_NFE2L2	54	-0.548314	-1.92157	0.000185739	0.00308836	0.00251869	4254	tags=67%, list=29%, signal=48%	Psmd12/Psmd14/Psmd11/Gm11808/Psmc1/Psmb4/Rps27a/Psmd10/Psmb1/Psme3/Psmc2/Psmc5/Psmd8/Psmd9/Psme2/Psmb2/Psma7/Psmc3/Ubb/Srxn1/Rbx1/Psma2/Psmb7/Psma5/Psmd13/Psma6/Psmd2/Psmb6/Uba52/Psma4/Psmd3/Psmc4/Psmd7/Psma1/Psmb3/Psmb5
RHO_GTPASES_ACTIVATE_FORMINS	131	-0.465778	-1.91984	9.19e-06	0.0002514	0.000205027	4149	tags=50%, list=28%, signal=36%	Itgb3bp/Cenpl/Diaph3/Mis12/Cenpi/Zw10/Cenpq/Cenpn/Ppp2r1a/Rhoc/Rps27/Nudc/Tubb4a/Kntc1/B9d2/Nup107/Fmnl3/Ppp2r5b/Rangap1/Mrtfa/Nup37/Actb/Cenpk/Tubb2a/Zwilch/Bub1b/Nup85/Sgo1/Kif2c/Rps27rt/Ska1/Sec13/Cenph/Pfn1/Ndc80/Bub1/Nsl1/Mad2l1/Nuf2/Ercc6l/Incenp/Pfn2/Bub3/Cenpa/Cdca8/Cdc20/Tubb2b/Aurkb/Pmf1/Spc25/Spdl1/Kif18a/Tubb6/Dynll1/Plk1/Tuba1a/Cenps/Tubb4b/Tuba1c/Spc24/Tuba4a/Tuba1b/Cenpm/Tubb3/Tuba8
CROSS_PRESENTATION_OF_SOLUBLE_EXOGENOUS_ANTIGENS_ENDOSOMES	46	-0.563055	-1.91669	0.000261684	0.00396264	0.00323169	4254	tags=72%, list=29%, signal=51%	Psmd12/Psmd14/Psmd11/Psmc1/Psmb4/Psmd10/Psmb1/Psme3/Psmc2/Psmc5/Psmd8/Psmd9/Psme2/Psmb2/Psma7/Psmc3/Psma2/Fcgr1/Psmb7/Psma5/Psmd13/Psma6/Psmd2/Psma8/Psmb6/Mrc1/Psma4/Psmd3/Psmc4/Psmd7/Psma1/Psmb3/Psmb5
GLUCOSE_METABOLISM	73	-0.514762	-1.91542	4.89e-05	0.00100515	0.000819746	2618	tags=40%, list=18%, signal=33%	Nup85/Ndc1/Slc25a1/Aaas/Sec13/Nup62/G6pc3/Gpi1/Slc37a2/Pgam1/Fbp1/Slc25a10/Pfkfb3/Slc25a13/Slc37a1/Gapdh/Slc37a4/Nup210/Aldoc/Aldoa/Hk2/Hk3/Pkm/Pfkl/Tpi1/Eno1b/Eno1/Pfkp/Pgk1
DEGRADATION_OF_AXIN	54	-0.545755	-1.9126	0.00021034	0.00343015	0.00279743	4254	tags=65%, list=29%, signal=46%	Psmd12/Psmd14/Psmd11/Gm11808/Psmc1/Psmb4/Rps27a/Psmd10/Psmb1/Psme3/Psmc2/Psmc5/Psmd8/Psmd9/Psme2/Psmb2/Psma7/Psmc3/Ubb/Psma2/Psmb7/Psma5/Psmd13/Psma6/Psmd2/Psma8/Psmb6/Uba52/Psma4/Psmd3/Psmc4/Psmd7/Psma1/Psmb3/Psmb5
PCNA_DEPENDENT_LONG_PATCH_BASE_EXCISION_REPAIR	20	-0.676171	-1.91173	0.00167493	0.0171125	0.013956	3439	tags=70%, list=23%, signal=54%	Rpa1/Rfc3/Pole/Pole3/Lig1/Pole4/Pold2/Rfc2/Pcna/Rfc5/Pold1/Pole2/Rfc4/Fen1
MITOTIC_G2_G2_M_PHASES	178	-0.444602	-1.89722	1.21e-06	4.68e-05	3.81e-05	4254	tags=50%, list=29%, signal=36%	Psmd12/Cep78/Haus3/Tpx2/Hmmr/Psmd14/Ywhag/Plk4/Cdc25b/Cep131/Psmd11/Gm11808/Ppp2r1a/Psmc1/Psmb4/Rps27a/Psmd10/Psmb1/Psme3/Rab8a/Psmc2/Haus4/Tubgcp2/Psmc5/Tubb4a/Psmd8/Nek2/Psmd9/Cep76/Psme2/Psmb2/Dctn3/Psma7/Hsp90aa1/Psmc3/Trp53/Ywhae/Ubb/Prkaca/Rbx1/Ppme1/Psma2/Psmb7/Tubb2a/Psma5/Psmd13/Cdk1/Psma6/Psmd2/Ssna1/Psma8/Psmb6/Ccnb2/Tubg2/Actr1a/Bora/Uba52/Psma4/Psmd3/Haus7/Psmc4/Psmd7/Psma1/Foxm1/Ccn…
NONSENSE_MEDIATED_DECAY_NMD_INDEPENDENT_OF_THE_EXON_JUNCTION_COMPLEX_EJC	86	-0.492609	-1.88224	4.98e-05	0.00100515	0.000819746	4873	tags=48%, list=33%, signal=32%	Rpl35/Rpl8/Rpl34/Rps12/Rpl18a/Rpl27a/Rpl31/Rps15a/Rpl11/Rplp0/Rplp2/Rps21/Upf1/Rpl38/Gm11808/Rpl39/Rps19/Rps27/Rps27l/Rplp1/Ubb/Ncbp1/Rpl18/Rpl35a/Rpl14/Rps28/Rps23/Rps10/Rpl12/Uba52/Rpl28/Rpl36al/Rps27rt/Rpl10/Gm2000/Rpl29/Rpl27/Rps29/Rps16/Rpl13/Rpl10-ps3
MRNA_SPLICING_MINOR_PATHWAY	48	-0.544596	-1.87427	0.000274582	0.00408501	0.00333149	3513	tags=52%, list=24%, signal=40%	Sf3b6/Eftud2/Polr2c/Polr2k/Ncbp1/Gtf2f1/Polr2g/Snrpb/Polr2e/Snrpf/Zmat5/Polr2l/Txnl4a/Sf3b4/Polr2i/Snrpd1/Snrnp40/Snrpg/Polr2f/Ybx1/Snrpd2/Snrpe/Sf3b5/Polr2d/Snrnp25
CARBOXYTERMINAL_POST_TRANSLATIONAL_MODIFICATIONS_OF_TUBULIN	19	-0.671205	-1.87166	0.00339128	0.0290485	0.0236902	1649	tags=47%, list=11%, signal=42%	Tubb2b/Tubb6/Tuba1a/Tubb4b/Tuba1c/Tuba4a/Tuba1b/Tubb3/Tuba8
G1_S_DNA_DAMAGE_CHECKPOINTS	65	-0.513909	-1.86897	0.000132919	0.0023982	0.00195583	3855	tags=62%, list=26%, signal=46%	Psmd11/Gm11808/Psmc1/Psmb4/Rps27a/Psmd10/Psmb1/Psme3/Psmc2/Psmc5/Psmd8/Psmd9/Psme2/Psmb2/Psma7/Psmc3/Trp53/Ubb/Psma2/Psmb7/Psma5/Psmd13/Zfp385a/Psma6/Psmd2/Psma8/Psmb6/Uba52/Psma4/Chek1/Psmd3/Psmc4/Ccne2/Psmd7/Psma1/Ccna2/Psmb3/Psmb5/Cdkn1a/Ccne1
MITOTIC_SPINDLE_CHECKPOINT	110	-0.463188	-1.86514	3.03e-05	0.000693713	0.000565751	4149	tags=46%, list=28%, signal=34%	Itgb3bp/Cenpl/Mis12/Anapc10/Cenpi/Zw10/Cenpq/Cenpn/Ppp2r1a/Rps27/Nudc/Kntc1/B9d2/Nup107/Ppp2r5b/Rangap1/Nup37/Cenpk/Zwilch/Bub1b/Nup85/Sgo1/Kif2c/Rps27rt/Ska1/Sec13/Cenph/Ndc80/Bub1/Nsl1/Mad2l1/Nuf2/Ercc6l/Incenp/Bub3/Cenpa/Cdca8/Cdc20/Aurkb/Pmf1/Spc25/Spdl1/Kif18a/Dynll1/Plk1/Ube2s/Cenps/Anapc11/Ube2c/Spc24/Cenpm
RECYCLING_PATHWAY_OF_L1	33	-0.575098	-1.85892	0.00199365	0.0194324	0.0158479	1888	tags=36%, list=13%, signal=32%	Ap2s1/Tubb2b/Dpysl2/Tubb6/Tuba1a/Sh3gl2/Tubb4b/Tuba1c/Tuba4a/Tuba1b/Tubb3/Tuba8
REGULATION_OF_RUNX3_EXPRESSION_AND_ACTIVITY	54	-0.530288	-1.8584	0.000452423	0.00556022	0.00453459	5151	tags=72%, list=35%, signal=47%	Psma3/Psmd4/Psmd5/Tgfb1/Psmd1/Psmd12/Psmd14/Psmd11/Gm11808/Psmc1/Psmb4/Rps27a/Psmd10/Psmb1/Psme3/Psmc2/Psmc5/Psmd8/Psmd9/Psme2/Psmb2/Psma7/Psmc3/Ubb/Psma2/Psmb7/Psma5/Psmd13/Psma6/Psmd2/Psmb6/Uba52/Psma4/Psmd3/Psmc4/Psmd7/Psma1/Psmb3/Psmb5
HDR_THROUGH_HOMOLOGOUS_RECOMBINATION_HRR	56	-0.528905	-1.85363	0.000326026	0.00466542	0.00380484	4180	tags=61%, list=28%, signal=44%	Rbbp8/Slx4/Gm11808/Rps27a/Rmi2/Rpa1/Rfc3/Bard1/Ubb/Brip1/Pole/Pole3/Spidr/Dna2/Xrcc2/Uba52/Blm/Chek1/Palb2/Brca1/Pole4/Pold2/Rfc2/Rad51ap1/Exo1/Pcna/Rfc5/Rad51b/Rad51c/Pold1/Eme1/Pole2/Rfc4/Rad51
GLI3_IS_PROCESSED_TO_GLI3R_BY_THE_PROTEASOME	57	-0.523881	-1.84677	0.000388145	0.00498708	0.00406717	4254	tags=67%, list=29%, signal=48%	Psmd12/Psmd14/Psmd11/Gm11808/Psmc1/Psmb4/Rps27a/Sufu/Psmd10/Psmb1/Psme3/Psmc2/Psmc5/Psmd8/Psmd9/Psme2/Psmb2/Psma7/Psmc3/Ubb/Prkaca/Rbx1/Psma2/Psmb7/Psma5/Psmd13/Psma6/Psmd2/Psma8/Psmb6/Uba52/Psma4/Psmd3/Psmc4/Psmd7/Psma1/Psmb3/Psmb5
MAJOR_PATHWAY_OF_RRNA_PROCESSING_IN_THE_NUCLEOLUS_AND_CYTOSOL	169	-0.435737	-1.84175	1.07e-05	0.000284621	0.00023212	5993	tags=60%, list=41%, signal=36%	Rps3/Rps15/Rpsa/Pno1/Ltv1/Exosc10/Rps8/Wdr46/Riok2/Rpl13a/Rps2/Imp4/Utp15/Wdr36/Nop58/Utp11/Fcf1/Ddx47/Exosc7/Isg20l2/Exosc9/Utp6/Utp18/Wdr12/Rpl5/Nol6/Eri1/Rpl37/Rcl1/Ddx49/Rpl35/Snu13/Utp3/Rpl8/Pelp1/Wdr3/Rpl34/Rps12/Rpl18a/Ebna1bp2/Exosc4/Rpl27a/Rpl31/Rps15a/Noc4l/Rpl11/Rplp0/Wdr43/Rplp2/Pes1/Rps21/Utp4/Dhx37/Rpl38/Gm11808/Rpl39/Rps19/Dcaf13/Rps27/Rrp36/Rrp7a/Mphosph10/Dis3/Rps27l/Rplp1/Ubb/Ex…
AMPLIFICATION_OF_SIGNAL_FROM_THE_KINETOCHORES	93	-0.468521	-1.83727	0.000253008	0.00390093	0.00318137	4149	tags=51%, list=28%, signal=37%	Itgb3bp/Cenpl/Mis12/Cenpi/Zw10/Cenpq/Cenpn/Ppp2r1a/Rps27/Nudc/Kntc1/B9d2/Nup107/Ppp2r5b/Rangap1/Nup37/Cenpk/Zwilch/Bub1b/Nup85/Sgo1/Kif2c/Rps27rt/Ska1/Sec13/Cenph/Ndc80/Bub1/Nsl1/Mad2l1/Nuf2/Ercc6l/Incenp/Bub3/Cenpa/Cdca8/Cdc20/Aurkb/Pmf1/Spc25/Spdl1/Kif18a/Dynll1/Plk1/Cenps/Spc24/Cenpm
WNT_LIGAND_BIOGENESIS_AND_TRAFFICKING	14	-0.718614	-1.83655	0.00204963	0.019751	0.0161077	396	tags=50%, list=3%, signal=49%	Wnt6/Wnt4/Snx3/Wnt10b/Wnt9a/Wnt2b/Wnt7b
REGULATION_OF_MRNA_STABILITY_BY_PROTEINS_THAT_BIND_AU_RICH_ELEMENTS	82	-0.482159	-1.83307	0.000243719	0.00382729	0.00312131	4392	tags=62%, list=30%, signal=44%	Psmd5/Anp32a/Elavl1/Psmd1/Exosc4/Khsrp/Psmd12/Hnrnpd/Psmd14/Set/Psmd11/Gm11808/Psmc1/Psmb4/Rps27a/Psmd10/Psmb1/Psme3/Psmc2/Psmc5/Psmd8/Dis3/Psmd9/Psme2/Psmb2/Hspa8/Psma7/Psmc3/Ubb/Exosc8/Psma2/Psmb7/Psma5/Psmd13/Psma6/Psmd2/Psma8/Psmb6/Uba52/Exosc2/Psma4/Psmd3/Psmc4/Psmd7/Psma1/Psmb3/Psmb5/Exosc3/Hspa1b/Hspb1/Hspa1a
GAP_FILLING_DNA_REPAIR_SYNTHESIS_AND_LIGATION_IN_GG_NER	22	-0.62898	-1.82686	0.00458049	0.0373486	0.0304593	3828	tags=73%, list=26%, signal=54%	Gm11808/Rps27a/Rpa1/Rfc3/Ubb/Pole/Pole3/Uba52/Pole4/Pold2/Rfc2/Pcna/Rfc5/Pold1/Pole2/Rfc4
LAGGING_STRAND_SYNTHESIS	19	-0.654359	-1.82469	0.00571288	0.0436444	0.0355938	3439	tags=68%, list=23%, signal=53%	Rpa1/Rfc3/Dna2/Lig1/Prim2/Pola2/Pold2/Rfc2/Pcna/Rfc5/Pold1/Rfc4/Fen1
RECOGNITION_OF_DNA_DAMAGE_BY_PCNA_CONTAINING_REPLICATION_COMPLEX	30	-0.570828	-1.818	0.00279132	0.0251813	0.0205364	3828	tags=63%, list=26%, signal=47%	Gm11808/Rps27a/Rpa1/Rfc3/Ubb/Rbx1/Dtl/Pole/Pole3/Uba52/Rad18/Pole4/Pold2/Rfc2/Pcna/Rfc5/Pold1/Pole2/Rfc4
RESOLUTION_OF_AP_SITES_VIA_THE_MULTIPLE_NUCLEOTIDE_PATCH_REPLACEMENT_PATHWAY	24	-0.613048	-1.80735	0.0024767	0.0232799	0.0189857	3439	tags=58%, list=23%, signal=45%	Rpa1/Rfc3/Pole/Pole3/Lig1/Pole4/Pold2/Rfc2/Pcna/Rfc5/Pold1/Pole2/Rfc4/Fen1
DEGRADATION_OF_DVL	55	-0.512627	-1.79827	0.000811706	0.0089393	0.00729037	4254	tags=65%, list=29%, signal=47%	Psmd12/Psmd14/Psmd11/Gm11808/Psmc1/Psmb4/Rps27a/Psmd10/Psmb1/Psme3/Psmc2/Psmc5/Psmd8/Psmd9/Psme2/Psmb2/Psma7/Psmc3/Ubb/Rbx1/Psma2/Psmb7/Psma5/Psmd13/Psma6/Psmd2/Psma8/Psmb6/Uba52/Psma4/Psmd3/Psmc4/Psmd7/Psma1/Psmb3/Psmb5
CHROMOSOME_MAINTENANCE	83	-0.469316	-1.79193	0.000221719	0.0035475	0.00289313	4258	tags=54%, list=29%, signal=39%	Hjurp/Nhp2/Itgb3bp/Cenpl/Acd/Cenpi/Cenpq/Cenpn/Rpa1/Rfc3/Nop10/Cenpk/H2aj/Mis18a/Dscc1/Shq1/Dna2/Lig1/Gar1/Blm/H2bc4/H2az2/Cenph/Ruvbl1/Prim2/Pola2/Pold2/Rfc2/Cenpa/Cenpx/Stn1/Ccna2/H2ax/Pcna/Oip5/Rfc5/Wrap53/Pold1/Chtf18/Cenps/Pif1/Rfc4/H2az1/Fen1/Cenpm
ASYMMETRIC_LOCALIZATION_OF_PCP_PROTEINS	61	-0.499005	-1.78522	0.000484535	0.0058698	0.00478706	4254	tags=64%, list=29%, signal=46%	Psmd12/Psmd14/Fzd1/Psmd11/Gm11808/Psmc1/Psmb4/Rps27a/Psmd10/Psmb1/Psme3/Psmc2/Psmc5/Psmd8/Psmd9/Psme2/Psmb2/Psma7/Psmc3/Ubb/Psma2/Psmb7/Psma5/Psmd13/Psma6/Psmd2/Psma8/Psmb6/Fzd2/Uba52/Psma4/Psmd3/Psmc4/Psmd7/Psma1/Psmb3/Psmb5/Fzd5/Pard6a
COPI_DEPENDENT_GOLGI_TO_ER_RETROGRADE_TRAFFIC	87	-0.464515	-1.78141	0.000380778	0.00498708	0.00406717	4175	tags=53%, list=28%, signal=38%	Copb2/Kif4/Arf4/Rab1a/Zw10/Stx18/Arfgap3/Kif11/Napa/Tubb4a/Klc1/Racgap1/Tubb2a/Copz1/Copz2/Tmed10/Kifc1/Rab1b/Kif2c/Tmed2/Kif26b/Arf1/Kif15/Cope/Kif20a/Kif22/Kdelr1/Kif18b/Tubb2b/Kif18a/Tubb6/Kifc5b/Tuba1a/Kdelr2/Tmed3/Surf4/Arf5/Tmed9/Tubb4b/Tuba1c/Tuba4a/Tuba1b/Kif26a/Kdelr3/Tubb3/Tuba8
GLYCOLYSIS	57	-0.504559	-1.77866	0.000988817	0.0107442	0.00876235	2618	tags=37%, list=18%, signal=30%	Nup85/Ndc1/Aaas/Sec13/Nup62/Gpi1/Pgam1/Pfkfb3/Gapdh/Nup210/Aldoc/Aldoa/Hk2/Hk3/Pkm/Pfkl/Tpi1/Eno1b/Eno1/Pfkp/Pgk1
ACTIVATION_OF_ATR_IN_RESPONSE_TO_REPLICATION_STRESS	35	-0.551814	-1.77783	0.00182767	0.0180217	0.0146975	2732	tags=51%, list=18%, signal=42%	Rpa1/Rfc3/Clspn/Chek1/Mcm4/Mcm6/Rfc2/Rfc5/Cdc6/Mcm7/Mcm8/Mcm10/Mcm2/Mcm5/Cdc25c/Rfc4/Mcm3/Cdc45
VISUAL_PHOTOTRANSDUCTION	51	-0.508829	-1.76994	0.00249819	0.0232799	0.0189857	1689	tags=29%, list=11%, signal=26%	Calm1/Gpc3/Apoa1/Lrp8/Sdc3/Gpc1/Abca4/Lrat/Sdc1/Cnga1/Stra6/Bco2/Apoa4/Lrp2/Akr1c18
APC_CDC20_MEDIATED_DEGRADATION_OF_NEK2A	27	-0.578659	-1.76413	0.00619885	0.0456956	0.0372667	3963	tags=48%, list=27%, signal=35%	Anapc10/Gm11808/Rps27a/Nek2/Ubb/Bub1b/Uba52/Mad2l1/Bub3/Cdc20/Ube2s/Anapc11/Ube2c
ANTIGEN_PROCESSING_CROSS_PRESENTATION	74	-0.474288	-1.76309	0.000770058	0.00859222	0.00700731	5167	tags=73%, list=35%, signal=48%	Ncf1/Psma3/Psmd4/Tapbp/H2-M5/Psmd5/Vamp3/Psmd1/Pdia3/Sec22b/Psmd12/Psmd14/H2-T22/Psmd11/Ncf2/Psmc1/Psmb4/Psmd10/Psmb1/Psme3/Psmc2/Psmc5/Psmd8/Psmd9/Psme2/Psmb2/H2-K1/Psma7/Psmc3/Psma2/Fcgr1/Psmb7/Psma5/Psmd13/Psma6/Psmd2/Psma8/Psmb6/Tap1/Mrc1/Psma4/Psmd3/Psmc4/Psmd7/Psma1/Psmb3/H2-T23/Ncf4/Cyba/Calr/Psmb5/Tap2/Cd36/H2-Q10
METABOLISM_OF_POLYAMINES	55	-0.500289	-1.75499	0.00133117	0.0141104	0.0115076	4254	tags=62%, list=29%, signal=44%	Psmd12/Psmd14/Psmd11/Psmc1/Psmb4/Psmd10/Psmb1/Psme3/Psmc2/Psmc5/Psmd8/Psmd9/Psme2/Psmb2/Psma7/Psmc3/Psma2/Psmb7/Psma5/Psmd13/Psma6/Psmd2/Psma8/Psmb6/Psma4/Psmd3/Oaz1/Psmc4/Psmd7/Psma1/Psmb3/Psmb5/Srm/Odc1
MITOTIC_PROMETAPHASE	189	-0.410827	-1.75211	1.25e-05	0.000321176	0.000261933	4279	tags=46%, list=29%, signal=33%	Dync1li1/Cep78/Haus3/Itgb3bp/Cenpl/Mis12/Ywhag/Plk4/Cenpi/Zw10/Cenpq/Cep131/Cenpn/Ppp2r1a/Rps27/Nudc/Haus4/Tubgcp2/Tubb4a/Nek2/Cep76/Kntc1/B9d2/Smc2/Nup107/Dctn3/Hsp90aa1/Ppp2r5b/Ywhae/Rangap1/Prkaca/Nup37/Cenpk/Tubb2a/Csnk2b/Zwilch/Cdk1/Ssna1/Bub1b/Ccnb2/Tubg2/Actr1a/Nup85/Sgo1/Ncapd2/Kif2c/Ncaph/Rps27rt/Ska1/Sec13/Cenph/Haus7/Ndc80/Bub1/Nsl1/Mad2l1/Nuf2/Ercc6l/Incenp/Bub3/Cdca5/Cenpa/Cdca8/Cdc2…
AGGREPHAGY	32	-0.543694	-1.75001	0.00537482	0.041435	0.0337919	1649	tags=56%, list=11%, signal=50%	Gm11808/Rps27a/Tubb4a/Ubb/Tubb2a/Uba52/Park7/Tubb2b/Tubb6/Dynll1/Tuba1a/Tubb4b/Tuba1c/Tuba4a/Tuba1b/Tubb3/Tuba8/Cftr
COPI_INDEPENDENT_GOLGI_TO_ER_RETROGRADE_TRAFFIC	44	-0.515133	-1.74935	0.00267988	0.0244492	0.0199393	3497	tags=41%, list=24%, signal=31%	Tubb4a/Dctn3/Pafah1b3/Galnt2/Tubb2a/Rab6b/Actr1a/Tubb2b/Tubb6/Dynll1/Tuba1a/Tubb4b/Tuba1c/Tuba4a/Tuba1b/Pla2g4a/Tubb3/Tuba8
MAPK6_MAPK4_SIGNALING	73	-0.466841	-1.7371	0.000650944	0.00745947	0.0060835	3855	tags=55%, list=26%, signal=41%	Psmd11/Gm11808/Psmc1/Psmb4/Rps27a/Psmd10/Psmb1/Psme3/Psmc2/Psmc5/Psmd8/Psmd9/Psme2/Psmb2/Psma7/Psmc3/Ubb/Prkaca/Psma2/Psmb7/Psma5/Psmd13/Pak1/Cdk1/Psma6/Psmd2/Psma8/Psmb6/Etv4/Kalrn/Uba52/Psma4/Psmd3/Psmc4/Psmd7/Psma1/Dnajb1/Psmb3/Psmb5/Hspb1
REGULATION_OF_INSULIN_LIKE_GROWTH_FACTOR_IGF_TRANSPORT_AND_UPTAKE_BY_INSULIN_LIKE_GROWTH_FACTOR_BINDING_PROTEINS_IGFBPS	79	-0.460342	-1.7335	0.00100094	0.0107442	0.00876235	2596	tags=44%, list=18%, signal=37%	Cdh2/Bmp15/Hsp90b1/Mfge8/Apoe/Ano8/Ltbp1/Trf/Men1/Igf1/Stc2/Apol7e/Ckap4/Gpc3/P4hb/Cst3/Apoa1/Prkcsh/Shisa5/Pdia6/Wfs1/Apol10b/Fam20c/Lgals1/Apol9b/Fam20a/Fstl3/Tnc/Timp1/C3/Pcsk9/Igfbp6/C4b/Msln/Spp1
STABILIZATION_OF_P53	55	-0.493736	-1.732	0.00179157	0.0180217	0.0146975	4254	tags=65%, list=29%, signal=47%	Psmd12/Psmd14/Psmd11/Gm11808/Psmc1/Psmb4/Rps27a/Psmd10/Psmb1/Psme3/Psmc2/Psmc5/Psmd8/Psmd9/Psme2/Psmb2/Psma7/Psmc3/Trp53/Ubb/Psma2/Psmb7/Psma5/Psmd13/Psma6/Psmd2/Psma8/Psmb6/Uba52/Psma4/Psmd3/Psmc4/Psmd7/Psma1/Psmb3/Psmb5
SENSORY_PERCEPTION	55	-0.492702	-1.72838	0.00181158	0.0180217	0.0146975	1689	tags=29%, list=11%, signal=26%	Calm1/Gpc3/Apoa1/Lrp8/Sdc3/Gpc1/Abca4/Lrat/Sdc1/Cnga1/Stra6/Bco2/Gng13/Apoa4/Lrp2/Akr1c18
COPI_MEDIATED_ANTEROGRADE_TRANSPORT	87	-0.45068	-1.72835	0.000734907	0.00830935	0.00677662	2996	tags=34%, list=20%, signal=28%	Tubb2a/Copz1/Folr1/Copz2/Tmed10/Actr1a/Rab1b/Tmed2/Arf1/Tmem115/Cope/Kdelr1/Tubb2b/Cd55/Tubb6/Dynll1/Tuba1a/Kdelr2/Tmed3/Arf5/Tmed9/Tubb4b/Tuba1c/Tuba4a/Tuba1b/Kdelr3/Ank1/Tubb3/Tuba8/Sptb
GOLGI_TO_ER_RETROGRADE_TRANSPORT	119	-0.420969	-1.7101	0.000352083	0.00473915	0.00386497	4380	tags=48%, list=30%, signal=34%	Kif3a/Capzb/Sec22b/Dync1li1/Copb2/Kif4/Arf4/Rab1a/Zw10/Stx18/Arfgap3/Kif11/Napa/Tubb4a/Dctn3/Pafah1b3/Klc1/Racgap1/Galnt2/Tubb2a/Copz1/Copz2/Tmed10/Kifc1/Rab6b/Actr1a/Rab1b/Kif2c/Tmed2/Kif26b/Arf1/Kif15/Cope/Kif20a/Kif22/Kdelr1/Kif18b/Tubb2b/Kif18a/Tubb6/Dynll1/Kifc5b/Tuba1a/Kdelr2/Tmed3/Surf4/Arf5/Tmed9/Tubb4b/Tuba1c/Tuba4a/Tuba1b/Pla2g4a/Kif26a/Kdelr3/Tubb3/Tuba8
SENESCENCE_ASSOCIATED_SECRETORY_PHENOTYPE_SASP	40	-0.512205	-1.69383	0.00629436	0.0456956	0.0372667	3963	tags=38%, list=27%, signal=28%	Anapc10/Gm11808/Rps27a/Ubb/Cdk4/Uba52/Fzr1/Rps6ka2/Ccna2/Ube2s/Cdkn1a/Anapc11/Ube2c/Cebpb/Cdkn2b
EUKARYOTIC_TRANSLATION_INITIATION	111	-0.416885	-1.68672	0.000633543	0.00735951	0.00600198	4873	tags=48%, list=33%, signal=32%	Rpl35/Rpl8/Eif2b1/Eif1ax/Rpl34/Rps12/Eif2b2/Eif3g/Rpl18a/Eif4h/Rpl27a/Rpl31/Rps15a/Eif5b/Rpl11/Rplp0/Rplp2/Rps21/Eif3b/Rpl38/Gm11808/Rpl39/Rps19/Rps27/Eif2b3/Eif4a1/Eif2s1/Eif2b5/Rps27l/Rplp1/Ubb/Eif4e/Rpl18/Rpl35a/Rpl14/Rps28/Rps23/Rps10/Rpl12/Uba52/Rpl28/Rpl36al/Rps27rt/Rpl10/Eif2b4/Gm2000/Rpl29/Rpl27/Eif4ebp1/Rps29/Rps16/Rpl13/Rpl10-ps3
DEPOSITION_OF_NEW_CENPA_CONTAINING_NUCLEOSOMES_AT_THE_CENTROMERE	35	-0.521911	-1.68148	0.00522804	0.0411163	0.033532	4258	tags=57%, list=29%, signal=41%	Hjurp/Itgb3bp/Cenpl/Cenpi/Cenpq/Cenpn/Cenpk/H2aj/Mis18a/H2bc4/H2az2/Cenph/Ruvbl1/Cenpa/Cenpx/H2ax/Oip5/Cenps/H2az1/Cenpm
DNA_DOUBLE_STRAND_BREAK_REPAIR	130	-0.404064	-1.66071	0.000566294	0.00666968	0.0054394	4095	tags=44%, list=28%, signal=32%	Rbbp8/Babam1/Slx4/Lig4/Ppp5c/Gm11808/Rps27a/Rhno1/Rmi2/Rpa1/Rfc3/Bard1/Ercc1/Trp53/Ubb/Eya2/Brip1/Pole/Pole3/Spidr/Clspn/Dna2/Xrcc2/Ppp4c/Uba52/Timeless/Tdp1/Blm/Chek1/H2bc4/Palb2/Brca1/Pole4/Poll/Pold2/Rfc2/Ccna2/Polq/H2ax/Rad51ap1/Exo1/Pias4/Pcna/Rfc5/Rad51b/Rad51c/Pold1/Tipin/Nhej1/Eme1/Pole2/Rfc4/Rad51/Gm10184/Kpna2/Fen1/Eya4
L1CAM_INTERACTIONS	60	-0.464031	-1.65571	0.00268134	0.0244492	0.0199393	3573	tags=43%, list=24%, signal=33%	Map2k1/Ezr/Tubb4a/Itga2b/Actb/Tubb2a/Csnk2b/Itga5/Pak1/Map2k2/Ap2s1/Lypla2/Tubb2b/Dpysl2/Tubb6/Tuba1a/Itgb3/Sh3gl2/Tubb4b/Tuba1c/Tuba4a/Tuba1b/Ank1/Tubb3/Tuba8/Sptb
CELLULAR_RESPONSE_TO_CHEMICAL_STRESS	153	-0.391428	-1.64938	0.000410557	0.0051963	0.0042378	4549	tags=52%, list=31%, signal=37%	Psmd1/Gsr/Cox18/Txn2/Gpx3/Cox16/Psmd12/Gpx1/Vcp/Psmd14/Psmd11/Gm11808/Ncf2/Nudt2/mt-Co1/Psmc1/Psmb4/Rps27a/Psmd10/Psmb1/Psme3/Sod3/Psmc2/Gpx8/Psmc5/Psmd8/Psmd9/Psme2/Cox14/Psmb2/Gstp1/Psma7/Psmc3/Ubb/Srxn1/Rbx1/Cox7b/Cox7c/Psma2/Prdx5/Psmb7/Psma5/Psmd13/Ndufa4/Cox4i1/Psma6/Psmd2/Cox5b/Psma8/Cycs/Psmb6/Cox6b1/Keap1/Prdx2/Uba52/Psma4/Psmd3/Psmc4/Psmd7/Ero1a/Psma1/Skp2/Cox8a/Psmb3/Cox5a/Blvra/Ncf4/P…
RHO_GTPASE_EFFECTORS	237	-0.37441	-1.64883	4.92e-05	0.00100515	0.000819746	4222	tags=41%, list=29%, signal=30%	Myl12b/Arpc3/Itgb3bp/Cenpl/Diaph3/Mis12/Ywhag/Cenpi/Zw10/Cenpq/Arpc1a/Cenpn/Ncf2/Ppp2r1a/Limk1/Rhoc/Rps27/Nudc/Tubb4a/Arpc1b/Myl9/Kntc1/S100a9/B9d2/Nup107/Fmnl3/Klc1/Baiap2/Ppp2r5b/Ywhae/Rangap1/Mrtfa/Nup37/Actb/Cenpk/Ywhah/Tubb2a/Arpc4/Iqgap3/Zwilch/Pak1/Bub1b/Calm3/Nup85/Sgo1/Kif2c/Prc1/Rps27rt/Ska1/Sec13/Cenph/Pfn1/Ndc80/Bub1/Nsl1/Mad2l1/Nuf2/Ercc6l/Incenp/Pfn2/Bub3/Kif14/Men1/Cenpa/Cdca8/Pin1…
HOMOLOGY_DIRECTED_REPAIR	102	-0.411005	-1.64046	0.00331516	0.028982	0.023636	3828	tags=43%, list=26%, signal=32%	Gm11808/Rps27a/Rhno1/Rmi2/Rpa1/Rfc3/Bard1/Ercc1/Ubb/Brip1/Pole/Pole3/Spidr/Clspn/Dna2/Xrcc2/Ppp4c/Uba52/Timeless/Blm/Chek1/H2bc4/Palb2/Brca1/Pole4/Pold2/Rfc2/Ccna2/Polq/H2ax/Rad51ap1/Exo1/Pias4/Pcna/Rfc5/Rad51b/Rad51c/Pold1/Tipin/Eme1/Pole2/Rfc4/Rad51/Fen1
METABOLISM_OF_CARBOHYDRATES	229	-0.374038	-1.63894	0.000101592	0.00195795	0.00159679	2489	tags=29%, list=17%, signal=25%	Taldo1/B4galt1/Slc25a1/Aaas/Sec13/Slc26a2/Rpia/Chst1/Chst3/Hs3st1/Gys1/B3gnt2/Nup62/B4galt6/G6pc3/Ext1/Tkfc/B3galt5/Hs6st1/Calm1/Gpc3/Gpi1/Chst12/Slc35b2/Slc37a2/Pgam1/Fbp1/Fmod/Hyal2/St3gal1/Slc25a10/Rbks/Pfkfb3/B3galt4/Slc25a13/Naglu/Slc37a1/St3gal3/Gapdh/Chst11/Sdc3/Hpse/Gale/Chpf/Slc37a4/Gpc1/Nup210/Pgm1/Galns/Aldoc/Aldoa/Hk2/Sdc1/Hk3/Galk1/Pkm/Pfkl/Cemip/Tpi1/Slc2a1/Eno1b/Eno1/Pfkp/Acan/Pgk1…
DUAL_INCISION_IN_TC_NER	64	-0.449159	-1.63113	0.00419949	0.0349134	0.0284733	3984	tags=50%, list=27%, signal=37%	Gtf2h5/Gm11808/Rps27a/Ppie/Rpa1/Rfc3/Gtf2h3/Polr2c/Ercc1/Polr2k/Ubb/Rbx1/Pole/Polr2g/Pole3/Uba52/Polr2e/Hmgn1/Pole4/Polr2l/Polr2i/Pold2/Rfc2/Gtf2h4/Polr2f/Pcna/Rfc5/Pold1/Ercc8/Pole2/Rfc4/Polr2d
FORMATION_OF_A_POOL_OF_FREE_40S_SUBUNITS	93	-0.415843	-1.63069	0.00335584	0.0290383	0.0236819	5279	tags=49%, list=36%, signal=32%	Eif3d/Eif3i/Rpl5/Rpl37/Rpl35/Rpl8/Eif1ax/Rpl34/Rps12/Eif3g/Rpl18a/Rpl27a/Rpl31/Rps15a/Rpl11/Rplp0/Rplp2/Rps21/Eif3b/Rpl38/Gm11808/Rpl39/Rps19/Rps27/Rps27l/Rplp1/Ubb/Rpl18/Rpl35a/Rpl14/Rps28/Rps23/Rps10/Rpl12/Uba52/Rpl28/Rpl36al/Rps27rt/Rpl10/Gm2000/Rpl29/Rpl27/Rps29/Rps16/Rpl13/Rpl10-ps3
HSP90_CHAPERONE_CYCLE_FOR_STEROID_HORMONE_RECEPTORS_SHR_IN_THE_PRESENCE_OF_LIGAND	47	-0.475548	-1.62743	0.0063047	0.0456956	0.0372667	3497	tags=47%, list=24%, signal=36%	Tubb4a/Hspa8/Dctn3/Hsp90aa1/Stip1/Tubb2a/Actr1a/Ptges3/Dnajb1/Tubb2b/Hspa2/Tubb6/Dynll1/Tuba1a/Tubb4b/Tuba1c/Tuba4a/Tuba1b/Hspa1b/Hspa1a/Tubb3/Tuba8
CELLULAR_RESPONSES_TO_STIMULI	428	-0.343265	-1.62543	4.29e-06	0.00013177	0.000107464	3869	tags=38%, list=26%, signal=29%	Eloc/Psmd11/Atp6v0c/Gm11808/Ncf2/Nudt2/mt-Co1/Psmc1/Nup188/Fkbp5/Psmb4/Rps27a/Psmd10/Hsf1/Psmb1/Psme3/Sod3/Psmc2/Gpx8/Atp6v1e1/Nup35/Psmc5/Tubb4a/Psmd8/Psmd9/Rpa1/Psme2/Cox14/Psmb2/Eif2s1/Atp6v0d1/Gstp1/Nup107/Hspa8/Dctn3/Psma7/Hsp90aa1/Psmc3/Nup93/Nprl2/Trp53/Ywhae/Hmga1/Ubb/Rb1/Srxn1/Hspa14/Rbx1/Nup37/Cox7b/Mapkapk3/Cox7c/Psma2/Stip1/Prdx5/Cdk4/Psmb7/Tubb2a/Psma5/Hsph1/Lamtor4/Psmd13/Ndufa4/Cox…
TRANSCRIPTION_COUPLED_NUCLEOTIDE_EXCISION_REPAIR_TC_NER	76	-0.430655	-1.61986	0.00307764	0.0271858	0.0221711	4118	tags=47%, list=28%, signal=34%	Gps1/Gtf2h5/Gm11808/Rps27a/Ppie/Cops7a/Rpa1/Rfc3/Gtf2h3/Polr2c/Ercc1/Polr2k/Ubb/Rbx1/Cops6/Pole/Polr2g/Pole3/Uba52/Polr2e/Lig1/Hmgn1/Pole4/Polr2l/Polr2i/Pold2/Rfc2/Gtf2h4/Polr2f/Pcna/Rfc5/Pold1/Ercc8/Pole2/Rfc4/Polr2d
KINESINS	48	-0.466988	-1.60718	0.0061461	0.0456956	0.0372667	3284	tags=48%, list=22%, signal=37%	Tubb4a/Klc1/Racgap1/Tubb2a/Kifc1/Kif2c/Kif26b/Kif15/Kif20a/Kif22/Kif18b/Tubb2b/Kif18a/Tubb6/Kifc5b/Tuba1a/Tubb4b/Tuba1c/Tuba4a/Tuba1b/Kif26a/Tubb3/Tuba8
PCP_CE_PATHWAY	83	-0.419562	-1.60196	0.0028668	0.02559	0.0208697	4254	tags=53%, list=29%, signal=38%	Psmd12/Psmd14/Ap2m1/Fzd1/Psmd11/Gm11808/Psmc1/Psmb4/Rps27a/Psmd10/Psmb1/Psme3/Psmc2/Psmc5/Psmd8/Psmd9/Psme2/Psmb2/Psma7/Psmc3/Ubb/Psma2/Psmb7/Psma5/Psmd13/Wnt4/Psma6/Psmd2/Psma8/Psmb6/Fzd2/Uba52/Psma4/Psmd3/Pfn1/Psmc4/Psmd7/Psma1/Ap2s1/Psmb3/Psmb5/Fzd5/Pard6a/Ror1
ASPARAGINE_N_LINKED_GLYCOSYLATION	240	-0.363171	-1.59967	0.000167033	0.00283288	0.00231033	3203	tags=43%, list=22%, signal=35%	Capzb/Sec22b/Dync1li1/Trappc2/Gmds/Derl1/St3gal4/Copb2/Vcp/B4galt3/Arf4/Rab1a/Arfgap3/Lman2l/Gm11808/Ctsa/Psmc1/Lman1/Rps27a/Napa/Mgat2/B4galt4/Mpi/Tubb4a/Ykt6/Dctn3/Cnih1/Ubb/Trappc2l/B4galt5/Lman2/Sar1b/Tubb2a/Copz1/Mgat1/Folr1/Mvd/Asgr2/Dpm2/Alg1/Trappc6a/Copz2/Dpagt1/Tmed10/Fuca1/Pmm1/Actr1a/Rab1b/Uba52/Tmed2/B4galt1/Sec13/Mgat3/Arf1/Alg5/Sec22a/Tmem115/Trappc9/Alg12/Cope/Mpdu1/Mgat4b/Col7a1/…
REGULATION_OF_RAS_BY_GAPS	66	-0.438334	-1.59524	0.00525068	0.0411163	0.033532	3855	tags=55%, list=26%, signal=41%	Psmd11/Gm11808/Psmc1/Psmb4/Rps27a/Psmd10/Psmb1/Psme3/Psmc2/Psmc5/Psmd8/Psmd9/Psme2/Psmb2/Psma7/Psmc3/Ubb/Rbx1/Psma2/Psmb7/Psma5/Psmd13/Psma6/Psmd2/Psma8/Psmb6/Uba52/Psma4/Psmd3/Hras/Psmc4/Psmd7/Psma1/Psmb3/Psmb5/Rasal1
KEAP1_NFE2L2_PATHWAY	75	-0.422901	-1.57851	0.00680969	0.0489374	0.0399105	4254	tags=53%, list=29%, signal=38%	Psmd12/Vcp/Psmd14/Psmd11/Gm11808/Psmc1/Psmb4/Rps27a/Psmd10/Psmb1/Psme3/Psmc2/Psmc5/Psmd8/Psmd9/Psme2/Psmb2/Psma7/Psmc3/Ubb/Srxn1/Rbx1/Psma2/Psmb7/Psma5/Psmd13/Psma6/Psmd2/Psma8/Psmb6/Keap1/Uba52/Psma4/Psmd3/Psmc4/Psmd7/Psma1/Skp2/Psmb3/Psmb5
REGULATION_OF_PTEN_STABILITY_AND_ACTIVITY	68	-0.427651	-1.56047	0.00528499	0.0411163	0.033532	3855	tags=53%, list=26%, signal=39%	Psmd11/Gm11808/Psmc1/Psmb4/Rps27a/Psmd10/Psmb1/Psme3/Psmc2/Psmc5/Psmd8/Psmd9/Psme2/Psmb2/Psma7/Psmc3/Ubb/Usp13/Psma2/Psmb7/Csnk2b/Psma5/Psmd13/Psma6/Psmd2/Psma8/Psmb6/Uba52/Psma4/Psmd3/Psmc4/Psmd7/Psma1/Psmb3/Stub1/Psmb5
THE_CITRIC_ACID_TCA_CYCLE_AND_RESPIRATORY_ELECTRON_TRANSPORT	162	-0.36657	-1.53976	0.00365468	0.0309917	0.025275	4614	tags=53%, list=31%, signal=37%	Cox20/Ndufv3/Cs/Uqcrfs1/Cox18/Ndufa3/Coq10b/Ndufa9/Cox16/Atp5b/Atp5h/Atp5o/Ndufa6/Sdhc/Ndufb3/Atp5d/Etfb/Ndufb1/mt-Nd5/Ucp2/mt-Nd2/Uqcrc1/mt-Co1/Ndufaf7/Ndufa10/Ndufb11/Cox14/Mdh2/Me1/Ndufc2/Cox7b/Idh3a/Cox7c/Fahd1/Ndufb9/Ndufa4/Ndufa5/Cox4i1/Cox5b/Cycs/Atp5j2/Ndufb8/Cox6b1/Ndufb5/mt-Atp8/Ndufaf2/Ndufb2/Ndufaf4/Ndufa8/mt-Cytb/mt-Nd1/Uqcr10/Atp5e/Ndufaf3/Ndufs7/Timmdc1/Ndufc1/Ndufs6/Uqcr11/Cyc1/Nd…
MHC_CLASS_II_ANTIGEN_PRESENTATION	120	-0.377273	-1.53845	0.00457788	0.0373486	0.0304593	3317	tags=35%, list=22%, signal=27%	Dctn3/Klc1/Ctsl/H2-Ob/Sar1b/Racgap1/Ap1m1/Tubb2a/Kifc1/Actr1a/Kif2c/Kif26b/Sec13/Arf1/Ap1s1/Kif15/Ctsb/Ap2s1/Kif20a/Kif22/Ctsd/Kif18b/Tubb2b/Kif18a/Tubb6/Dynll1/Kifc5b/Tuba1a/Ctsc/Sh3gl2/Tubb4b/Tuba1c/Ifi30/Tuba4a/Tuba1b/Kif26a/Lgmn/H2-Eb2/Ap1s3/Lag3/Tubb3/Tuba8
NEUTROPHIL_DEGRANULATION	400	-0.327005	-1.53199	9.27e-05	0.00182772	0.00149058	3970	tags=36%, list=27%, signal=27%	H2-T22/Adam8/Gca/Rab5c/Ctss/Pdap1/Psmd11/Atp6v0c/Gsn/Cfp/Ctsa/Gla/Dnase1l1/Psmb1/Tbc1d10c/Cstb/Psmc2/Ptafr/Ppie/Dynlt1f/Hgsnat/Rab31/Rab3d/2310033P09Rik/S100a9/Txndc5/H2-K1/Gstp1/Hspa8/Ilf2/Hsp90aa1/Psmc3/Rab3a/Cotl1/Ggh/Ndufc2/Erp44/Ormdl3/Ap1m1/Atp6v0a1/Psma2/Psmb7/Fcer1g/Ptges2/Csnk2b/Gaa/Idh1/Psma5/Psmd13/Pygl/Pnp/Psmd2/Fuca1/Itgb2/Dgat1/Cant1/Cxcr2/Tmem179b/B4galt1/Aldh3b1/Npc2/Lamtor1/Psmd3…
ER_TO_GOLGI_ANTEROGRADE_TRANSPORT	135	-0.369359	-1.52602	0.00419349	0.0349134	0.0284733	3352	tags=33%, list=23%, signal=25%	Ykt6/Dctn3/Cnih1/Trappc2l/Lman2/Sar1b/Tubb2a/Copz1/Folr1/Trappc6a/Copz2/Tmed10/Actr1a/Rab1b/Tmed2/Sec13/Arf1/Sec22a/Tmem115/Trappc9/Cope/Col7a1/Kdelr1/Tubb2b/Trappc1/Cd55/Tubb6/Dynll1/Tuba1a/Kdelr2/Tmed3/Ctsz/Arf5/Ctsc/Tmed9/Tubb4b/Tuba1c/Tuba4a/Tuba1b/Kdelr3/Ank1/Tubb3/Tuba8/Sptb
TRANSPORT_TO_THE_GOLGI_AND_SUBSEQUENT_MODIFICATION	162	-0.357118	-1.50006	0.00602593	0.0452211	0.0368797	3352	tags=33%, list=23%, signal=26%	Ykt6/Dctn3/Cnih1/Trappc2l/B4galt5/Lman2/Sar1b/Tubb2a/Copz1/Mgat1/Folr1/Trappc6a/Copz2/Tmed10/Fuca1/Actr1a/Rab1b/Tmed2/B4galt1/Sec13/Mgat3/Arf1/Sec22a/Tmem115/Trappc9/Cope/Mgat4b/Col7a1/B4galt6/Kdelr1/Tubb2b/Trappc1/Cd55/Tubb6/Dynll1/Tuba1a/Kdelr2/Tmed3/Ctsz/Chst8/Arf5/Ctsc/Tmed9/Tubb4b/Tuba1c/Tuba4a/Tuba1b/Kdelr3/St8sia2/Ank1/Tubb3/Tuba8/Sptb/Mgat4c
DNA_REPAIR	268	-0.325729	-1.46043	0.00137186	0.0143622	0.011713	4180	tags=38%, list=28%, signal=28%	Rbbp8/Vcp/Gps1/Babam1/Slx4/Fance/Lig4/Gtf2h5/Ppp5c/Gm11808/Faap20/Rps27a/Rhno1/Rmi2/Ppie/Ino80b/Fancl/Tdg/Cops7a/Pms2/Rpa1/Rfc3/Bard1/Gtf2h3/Fancb/Polr2c/Ercc1/Trp53/Polr2k/Ubb/Rbx1/Eya2/Cops6/Pnkp/Brip1/Dtl/Pole/Polr2g/Pole3/Fanci/Spidr/Clspn/Faap100/Dna2/Xrcc2/Ppp4c/Fancd2/Mad2l2/Uba52/Polr2e/Timeless/Lig1/Tdp1/Blm/Rad18/Hmgn1/Chek1/H2bc4/Ruvbl1/Palb2/Brca1/Pole4/Polr2l/Ung/Polr2i/Faap24/Ube2t/…
METABOLISM_OF_LIPIDS	459	-0.286788	-1.35808	0.00163799	0.0169392	0.0138146	2741	tags=26%, list=19%, signal=22%	Stard3nl/Acot11/Acot8/Ormdl3/Nudt19/Cyp11a1/Ptges2/Csnk2b/Stard5/Pik3cg/Mvd/Pcyt2/Ormdl1/Acat2/Sumf2/Ephx2/Hmgcr/Sgms2/Gba/Hacd2/Phyh/Ptgis/Ggt5/Elovl7/Hacd4/Fads1/Cyp51/Pla1a/Fdps/Sqle/Dgat1/Ptges3/Crat/Fads2/Slc25a1/Aldh3b1/Cptp/Fabp3/H2-Ke6/Cers5/Lpin3/Arf1/Scd1/Cers4/Pmvk/Fabp4/Plpp2/Msmo1/Pla2g4c/Gpx4/Agpat1/Srebf2/Fdx1/Gpat3/Nsdhl/Srd5a1/Gltp/Neu1/Psap/Hilpda/Acsl1/Hsd17b1/Far1/Fdxr/Agpat5/…
NEURONAL_SYSTEM	190	0.340602	1.43243	0.00469239	0.0378966	0.0309063	1867	tags=24%, list=13%, signal=21%	Slitrk1/Grik3/Slc1a3/Cacna2d2/Kcna5/Cacnb4/Slc1a6/Adcy2/Nrxn1/Kcnc2/Abcc9/Gria3/Hcn1/Gnal/Gnai1/Ncald/Adcy7/Adcy4/Kcnk2/Grip1/Slc18a2/Kcnn2/Ptprd/Kcnd3/Gls/Gjc1/Gabbr1/Adcy5/Naaa/Shank3/Gng7/Chrnb2/Arhgef9/Dlg4/Gabra4/Cacnb1/Kcnj16/Prkar2b/Tspoap1/Slitrk6/Camk2b/Prkcb/Unc13b/Kcnb2/Kcnj2/Lrrc4b
CHROMATIN_MODIFYING_ENZYMES	139	0.371638	1.4897	0.00489584	0.0391668	0.0319421	5659	tags=51%, list=38%, signal=32%	Ogt/Kdm7a/Arid5b/Kmt2a/Setdb2/Mecom/Setd7/Arid4b/Kmt2d/Smarca2/Kdm3b/Ing4/Ncoa2/Ash1l/Kdm5a/Phf8/Kmt2e/Phf20/Chd3/Kdm1b/Kdm6a/Meaf6/Rest/Atf2/Kat6a/Arid4a/Brd1/Phf21a/Smarcc2/H2bc21/Kat6b/Kdm5b/Kansl3/Kmt5b/Prdm9/Smyd2/Pbrm1/Padi2/Setd2/Kansl1/Setd1b/Aebp2/Jade3/Prmt3/Nsd3/Brwd1/Jade2/Rbbp7/Msl2/Sap30l/Kdm2a/Prdm16/Arid1b/Setd3/Kdm3a/Kdm4c/Mta3/Prmt6/Kdm4a/Rcor1/Atf7ip/Smarcc1/Smarcd1/Brpf3/Smyd3…
ADENYLATE_CYCLASE_INHIBITORY_PATHWAY	11	0.72723	1.70404	0.0059016	0.0446835	0.0364412	1009	tags=55%, list=7%, signal=51%	Adcy2/Gnal/Gnai1/Adcy7/Adcy4/Adcy5
COLLAGEN_CHAIN_TRIMERIZATION	29	0.591385	1.79848	0.00227342	0.0216613	0.0176657	1519	tags=41%, list=10%, signal=37%	Col26a1/Col8a1/Col11a1/Col9a2/Col23a1/Col6a3/Col13a1/Col1a2/Col25a1/Col18a1/Col14a1/Col12a1
LAMININ_INTERACTIONS	11	0.801793	1.87875	0.000448318	0.00556022	0.00453459	2577	tags=82%, list=17%, signal=68%	Itga6/Col4a5/Col4a6/Nid1/Nid2/Col4a1/Lama4/Megf11/Col4a2
